# Supplementary material for: Foliar spectral signatures reveal adaptive divergence in live oaks (Quercus section Virentes) across species and environmental niches
Source: New Phytol. 2025 Sep 3;248(1):370–88. doi: 10.1111/nph.70424 (PMC12409106; doi:10.1111/nph.70424)
Supplement: Supplementary file 1 — Dataset S1 Results of pRDA analysis, including variance partitioning and environmental variable contributions to phenotypic traits. [file NPH-248-370-s001.xlsx]

## Sheet: pRDA_results
Traits
PAIRWISE	GE/MN	GE/MN	GE/MN	GE/VI	GE/VI	GE/VI	VI/MN	VI/MN	VI/MN	OL/SA	OL/SA	OL/SA	BR/FU	BR/FU	BR/FU	VI/SA	VI/SA	VI/SA	VI/FU	VI/FU	VI/FU	OL/FU	OL/FU	OL/FU	OL/VI	OL/VI	OL/VI	GE/SA	GE/SA	GE/SA	MN/SA	MN/SA	MN/SA
Effect	Adj r2 %	P	PVE (%)	Adj r2 %	P	PVE (%)	Adj r2 %	P	PVE (%)	Adj r2 %	P	PVE (%)	Adj r2 %	P	PVE (%)	Adj r2 %	P	PVE (%)	Adj r2 %	P	PVE (%)	Adj r2 %	P	PVE (%)	Adj r2 %	P	PVE (%)	Adj r2 %	P	PVE (%)	Adj r2 %	P	PVE (%)
N	51			91			80			138			79			95			106			114			157			66			55
Pheno ~ Env	0.4	0.001	0.46	0.14	0.001	0.19	0.11	0.001	0.16	0.14	0.001	0.17	0.13	0.001	0.19	0.234	0.001	0.267	0.22	0.001	0.26	0.18	0.001	0.22	0.18	0.001	0.2	0.13	0.003	0.19	0.41	0.001	0.46
Pheno ~ Geo	0.38	0.001	0.4	0.07	0.008	0.089	0.043	0.021	0.067	0.032	0.004	0.046	0.14	0.001	0.16	0.11	0.001	0.13	0.25	0.001	0.27	0.06	0.001	0.08	0.06	0.001	0.07	0.3	0.001	0.32	0.22	0.001	0.25
Pheno ~ Env + Geo	0.46	0.001	0.53	0.18	0.006	0.23	0.28	0.001	0.35	0.21	0.001	0.25	0.19	0.001	0.26	0.27	0.001	0.31	0.38	0.001	0.42	0.18	0.001	0.23	0.2	0.001	0.23	0.46	0.001	0.5	0.4	0.001	0.48
Pheno ~ Env + Condition (Geo)	0.08	0.001	0.14	0.16	0.001	0.2	0.24	0.001	0.28	0.18	0.001	0.2	0.051	0.031	0.1	0.15	0.001	0.182	0.13	0.001	0.15	0.12	0.001	0.15	0.14	0.001	0.16	0.16	0.001	0.18	0.17	0.001	0.22
Pheno ~ Geo + Condition (Env)	0.058	0.004	0.07	0.12	0.001	0.12	0.18	0.001	0.18	0.071	0.001	0.081	0.06	0.005	0.08	0.031	0.013	0.045	0.16	0.001	0.16	0.01	0.63	0.01	0.025	0.008	0.03	0.32	0.001	0.32	0.005	0.25	0.008
Pheno ~ Gen + Env +Geo	0.44	0.001	0.57	0.43	0.001	0.51	0.41	0.001	0.5	0.23	0.001	0.29	0.24	0.001	0.35	0.3	0.001	0.38	0.39	0.001	0.47	0.18	0.001	0.27	0.22	0.001	0.28	0.47	0.001	0.56	0.42	0.001	0.55
Pheno ~ Gen + Env Condition (Geo)	0.06	0.81	0.17	0.36	0.001	0.42	0.36	0.001	0.43	0.19	0.001	0.24	0.098	0.008	0.19	0.18	0.001	0.25	0.14	0.001	0.2	0.12	0.001	0.19	0.16	0.001	0.2	0.17	0.001	0.24	0.13	0.007	0.19
Pheno ~ Gen	0.003	0.9	0.03	0.09	0.023	0.15	15	0.001	20	0.051	0.004	0.0864	21	0.001	0.26	0.09	0.002	0.14	0.2	0.001	0.24	0.08	0.003	0.12	0.09	0.001	0.12	0.14	0.002	0.21	0.24	0.001	0.3
Visible
PAIRWISE	GE/MN	GE/MN	GE/MN	GE/VI	GE/VI	GE/VI	VI/MN	VI/MN	VI/MN	OL/SA	OL/SA	OL/SA	BR/FU	BR/FU	BR/FU	VI/SA	VI/SA	VI/SA	VI/FU	VI/FU	VI/FU	OL/FU	OL/FU	OL/FU	OL/VI	OL/VI	OL/VI	GE/SA	GE/SA	GE/SA	MN/SA	MN/SA	MN/SA
Effect	Adj r2 %	P	PVE (%)	Adj r2 %	P	PVE (%)	Adj r2 %	P	PVE (%)	Adj r2 %	P	PVE (%)	Adj r2 %	P	PVE (%)	Adj r2 %	P	PVE (%)	Adj r2 %	P	PVE (%)	Adj r2 %	P	PVE (%)	Adj r2 %	P	PVE (%)	Adj r2 %	P	PVE (%)	Adj r2 %	P	PVE (%)
N	51			91			80			138			79			95			106			114			157			66			55
Pheno ~ Env	0.3	0.001	0.37	0.15	0.001	0.21	0.2	0.001	0.25	0.27	0.001	0.3	0.16	0.001	0.22	0.17	0.001	0.21	0.28	0.001	0.32	0.27	0.001	0.3	0.18	0.001	0.2	0.24	0.001	0.28	0.54	0.001	0.58
Pheno ~ Geo	0.23	0.001	0.26	0.052	0.003	0.073	0.12	0.001	0.15	0.074	0.002	0.08	0.23	0.001	0.25	0.064	0.008	0.083	0.39	0.001	0.4	0.18	0.001	0.19	0.07	0.001	0.08	0.3	0.001	0.33	0.48	0.001	0.5
Pheno ~ Env + Geo	0.34	0.001	0.43	0.3	0.001	0.36	0.36	0.001	0.42	0.3	0.001	0.34	0.31	0.001	0.37	0.28	0.001	0.33	0.42	0.001	0.46	0.29	0.001	0.33	0.3	0.001	0.33	0.44	0.001	0.49	0.57	0.001	0.62
Pheno ~ Env + Condition (Geo)	0.12	0.028	0.18	0.24	0.001	0.29	0.24	0.001	0.28	0.23	0.001	0.25	0.08	0.006	0.12	0.21	0.001	0.25	0.035	0.01	0.06	0.11	0.001	0.14	0.22	0.001	0.24	0.13	0.001	0.16	0.1	0.001	0.13
Pheno ~ Geo + Condition (Env)	0.043	0.069	0.065	0.14	0.001	0.15	0.16	0.001	0.16	0.03	0.007	0.04	0.15	0.001	0.16	0.11	0.001	0.12	0.14	0.001	0.14	0.02	0.03	0.03	0.12	0.001	0.12	0.2	0.001	0.2	0.03	0.014	0.05
Pheno ~ Gen + Env +Geo	0.32	0.001	0.48	0.42	0.001	0.5	0.41	0.001	0.5	0.33	0.001	0.39	0.3	0.001	0.41	0.28	0.001	0.37	0.41	0.001	0.48	0.29	0.001	0.37	0.33	0.001	0.38	0.46	0.001	0.55	0.6	0.001	0.68
Pheno ~ Gen + Env Condition (Geo)	0.094	0.056	0.23	0.37	0.001	0.42	0.28	0.001	0.35	0.26	0.001	0.3	0.067	0.039	0.16	0.22	0.001	0.29	0.021	0.102	0.08	0.11	0.001	0.17	0.26	0.001	0.3	0.15	0.002	0.22	0.12	0.001	0.19
Pheno ~ Gen	0.001	0.61	0.082	0.18	0.001	0.23	0.12	0.001	0.18	0.12	0.001	0.15	0.18	0.001	0.23	0.13	0.002	0.17	0.26	0.001	0.3	0.13	0.001	0.17	0.12	0.001	0.15	0.19	0.001	0.25	0.45	0.001	0.5
NIR
PAIRWISE	GE/MN	GE/MN	GE/MN	GE/VI	GE/VI	GE/VI	VI/MN	VI/MN	VI/MN	OL/SA	OL/SA	OL/SA	BR/FU	BR/FU	BR/FU	VI/SA	VI/SA	VI/SA	VI/FU	VI/FU	VI/FU	OL/FU	OL/FU	OL/FU	OL/VI	OL/VI	OL/VI	GE/SA	GE/SA	GE/SA	MN/SA	MN/SA	MN/SA
Effect	Adj r2 %	P	PVE (%)	Adj r2 %	P	PVE (%)	Adj r2 %	P	PVE (%)	Adj r2 %	P	PVE (%)	Adj r2 %	P	PVE (%)	Adj r2 %	P	PVE (%)	Adj r2 %	P	PVE (%)	Adj r2 %	P	PVE (%)	Adj r2 %	P	PVE (%)	Adj r2 %	P	PVE (%)	Adj r2 %	P	PVE (%)
N	51			91			80			138			79			95			106			114			157			66			55
Pheno ~ Env	0.122	0.006	0.18	0.18	0.001	0.22	0.18	0.001	0.23	0.32	0.001	0.34	0.26	0.001	0.3	0.005	0.339	0.04	0.16	0.001	0.2	0.11	0.001	0.15	0.08	0.001	0.1	0.2	0.001	0.25	0.18	0.003	0.24
Pheno ~ Geo	0.103	0.006	0.14	0.056	0.01	0.077	0.1	0.001	0.12	0.17	0.001	0.19	0.1	0.008	0.13	0.08	0.004	0.1	0.14	0.001	0.16	0.02	0.09	0.03	0.06	0.001	0.07	0.22	0.001	0.24	0.32	0.001	0.35
Pheno ~ Env + Geo	0.163	0.004	0.25	0.28	0.001	0.33	0.27	0.001	0.34	0.32	0.001	0.35	0.25	0.001	0.3	0.19	0.001	0.25	0.28	0.001	0.32	0.19	0.001	0.24	0.2	0.001	0.23	0.24	0.001	0.31	0.39	0.001	0.46
Pheno ~ Env + Condition (Geo)	0.059	0.05	0.107	0.22	0.001	0.26	0.18	0.001	0.22	0.15	0.001	0.17	0.14	0.002	0.18	0.12	0.002	0.15	0.13	0.001	0.17	0.17	0.001	0.2	0.14	0.001	0.16	0.019	0.171	0.07	0.07	0.036	0.011
Pheno ~ Geo + Condition (Env)	0.0408	0.061	0.071	0.11	0.004	0.12	0.09	0.001	0.11	0.003	0.29	0.01	0.008	0.64	0.0089	0.19	0.001	0.2	0.12	0.001	0.13	0.07	0.002	0.08	0.12	0.001	0.13	0.04	0.04	0.061	0.22	0.001	0.22
Pheno ~ Gen + Env +Geo	0.16	0.01	0.32	0.29	0.001	0.4	0.28	0.001	0.39	0.33	0.001	0.38	0.39	0.001	0.48	0.17	0.003	0.27	0.26	0.001	0.35	0.17	0.001	0.26	0.2	0.001	0.26	0.23	0.001	0.36	0.38	0.001	0.5
Pheno ~ Gen + Env Condition (Geo)	0.052	0.163	0.19	0.2	0.001	0.27	0.18	0.001	0.27	0.15	0.001	0.19	0.29	0.001	0.35	0.1	0.015	0.17	0.12	0.001	0.19	0.15	0.001	0.23	0.14	0.001	0.19	0.01	0.357	0.12	0.059	0.135	0.16
Pheno ~ Gen	0.014	0.315	0.11	0.14	0.001	0.19	0.05	0.052	0.11	0.12	0.001	0.15	0.27	0.001	0.32	0.06	0.05	0.11	0.034	0.054	0.08	0.04	0.04	0.09	0.05	0.005	0.08	0.24	0.001	0.3	0.32	0.001	0.39
SWIR
PAIRWISE	GE/MN	GE/MN	GE/MN	GE/VI	GE/VI	GE/VI	VI/MN	VI/MN	VI/MN	OL/SA	OL/SA	OL/SA	BR/FU	BR/FU	BR/FU	VI/SA	VI/SA	VI/SA	VI/FU	VI/FU	VI/FU	OL/FU	OL/FU	OL/FU	OL/VI	OL/VI	OL/VI	GE/SA	GE/SA	GE/SA	MN/SA	MN/SA	MN/SA
Effect	Adj r2 %	P	PVE (%)	Adj r2 %	P	PVE (%)	Adj r2 %	P	PVE (%)	Adj r2 %	P	PVE (%)	Adj r2 %	P	PVE (%)	Adj r2 %	P	PVE (%)	Adj r2 %	P	PVE (%)	Adj r2 %	P	PVE (%)	Adj r2 %	P	PVE (%)	Adj r2 %	P	PVE (%)	Adj r2 %	P	PVE (%)
N	51			91			80			138						95			106			114			157			66			55
Pheno ~ Env	0.23	0.001	0.28	0.14	0.003	0.19	0.16	0.001	0.21	0.08	0.001	0.11	0.15	0.001	0.21	0.37	0.001	0.4	0.17	0.001	0.2	0.12	0.003	0.17	0.09	0.002	0.12	0.21	0.001	0.27	0.41	0.001	0.47
Pheno ~ Geo	0.24	0.002	0.27	0.005	0.483	0.02	0.003	0.163	0.03	0.03	0.05	0.04	0.18	0.001	0.2	0.12	0.001	0.14	0.04	0.04	0.06	0.12	0.001	0.14	0.005	0.242	0.02	0.36	0.001	0.38	0.49	0.001	0.51
Pheno ~ Env + Geo	0.27	0.003	0.36	0.3	0.001	0.35	0.21	0.001	0.28	0.17	0.001	0.2	0.27	0.001	0.33	0.36	0.001	0.41	0.23	0.001	0.28	0.14	0.002	0.19	0.14	0.001	0.18	0.53	0.001	0.58	0.64	0.001	0.69
Pheno ~ Env + Condition (Geo)	0.03	0.235	0.08	0.3	0.001	0.33	0.21	0.001	0.26	0.14	0.001	0.16	0.1	0.007	0.15	0.24	0.001	0.27	0.19	0.001	0.22	0.02	0.16	0.06	0.14	0.001	0.16	0.17	0.001	0.2	0.14	0.002	0.13
Pheno ~ Geo + Condition (Env)	0.04	0.107	0.07	0.15	0.001	0.16	0.05	0.025	0.06	0.09	0.001	0.1	0.12	0.001	0.13	0.007	0.677	0.007	0.06	0.008	0.08	0.02	0.058	0.04	0.05	0.013	0.06	0.32	0.001	0.31	0.23	0.001	0.22
Pheno ~ Gen + Env +Geo	0.25	0.012	0.41	0.48	0.001	0.55	0.44	0.001	0.52	0.17	0.001	0.24	0.28	0.001	0.39	0.37	0.001	0.45	0.31	0.001	0.38	0.19	0.001	0.28	0.15	0.002	0.22	0.52	0.001	0.61	0.65	0.001	0.72
Pheno ~ Gen + Env Condition (Geo)	0.01	0.388	0.15	0.48	0.001	0.53	0.44	0.001	0.5	0.16	0.001	0.2	0.1	0.016	0.19	0.25	0.001	0.31	0.27	0.001	0.33	0.07	0.034	0.14	0.14	0.002	0.2	0.15	0.001	0.22	0.15	0.001	0.21
Pheno ~ Gen	0.012	0.38	0.11	0.13	0.003	0.18	0.11	0.11	0.17	0.06	0.008	0.09	20	0.001	0.26	0.03	0.143	0.08	0.07	0.017	0.12	0.09	0.008	0.13	0.04	0.032	0.08	0.32	0.001	0.37	0.47	0.001	0.48

## Sheet: Environmetal variables
Traits
PAIRWISE	GE/MI	PVE%	GE/VI	PVEPVE%	VI/MI	PVEPVE%	OL/SA	PVEPVE%	BR/FU	PVEPVE%	VI/SA	PVEPVE%	VI/FU	PVE%	OL/FU	PVE%	OL/VI	PVEPVE%	GE/SA	PVE%	MN/SA	PVE%
	BIOBio_14	12.5386	Bio_14	9.47192	BIOBio_14	11.7842	BIOBio_2	11.0914	BIOBio_13	5.87306	BIOBio_2	12.6234	BIOBio_3	9.23532	BIOBio_17	5.79163	BIOBio_2	10.6776	BIOBio_2	6.8545	BIOBio_12	22.5917
	BIOna_asp	8.75999	BIOna_asp	9.03986	BIOna_cti	11.8895	BIOBio_12	19.6733	BIOBio_2	8.39927	BIOBio_18	4.94599	BIOBio_10	18.3	BIOBio_13	5.77681	BIOBio_12	19.7342	BIOBio_13	24.3436	BIOBio_18	12.9367
	BIOBio_18	5.56644	BIOBio_2	12.2379	BIOBio_18	5.63958	BIOBio_19	19.1129	BIOBio_9	8.06104	BIOna_asp	22.116	BIOBio_13	5.70248	BIOBio_6	1.15861	BIOBio_14	1.78714	BIOBio_17	3.9705	BIOBio_8	7.05215
	BIOBio_6	13.4408	BIOBio_18	6.41116	BIOBio_3	7.71912	BIOBio_6	12.2172	BIOna_asp	12.08	BIOBio_17	9.36408	BIOBio_6	1.4381	BIOna_asp	23.1308	BIOBio_10	14.2297	BIOna_asp	13.863	BIOBio_6	0.0488689
	BIOBio_3	12.1186	BIOBio_6	1.49093	BIOBio_6	1.46583			BIOna_cti	10.0917	GENPC1	21.3294	BIOBio_14	6.11102	BIOBio_18	6.40815	GENPC1			10.3167	BIOna_asp	12.3137
Visible
PAIRWISE	GE/MI	PVE%	GE/VI	PVE%	VI/MI	PVE%	OL/SA	PVE%	BR/FU	PVE%	VI/SA	PVE%	VI/FU	PVE%	OL/FU	PVE%	OL/VI	PVE%	GE/SA	PVE%	MN/SA	PVE%
	BIOBio14	16.3755	BIOBio14	2.19931	BIOBio14	10.2721	BIOBio2	11.844	BIOBio2	14.4479	BIOBio2	13.4496	IOBio3	10.9479	BIOBio3	13.3239	BIOBio10	2.00012	BIOBio2	6.23792	BIOasp	15.1908
	BIOBio3	8.51565	BIOBio18	7.55786	BIOBio3	8.06911	BIOBio11	10.0757	BIOasp	17.7625	BIOasp	16.8643	BIOasp	18.7999	BIOasp	25.4857	BIOasp	23.3015	BIOasp	19.2382	BIOBio12	29.4415
	BIOasp	19.382	BIOBio6	1.54427	BIOasp	8.14066	BIOasp	6.09434	BIOBio18	13.4088	BIOBio18	5.72015	BIOBio13	10.8446	BIOBio14	10.3307	BIOBio14	2.1572	BIOBio13	22.4075	BIOBio10	3.73264
	BIOBio18	5.29661	BIOBio3	9.23295	BIOBio18	5.86644	BIOBio19	17.6401	BIOcti	20.7155	BIOBio10	11.9759	BIOBio9	11.4702	BIOBio6	2.04771	BIOBio6	0.997954	BIOBio17	3.64466	BIOBio18	12.3519
	BIOBio6	1.18154	BIOasp	18.3938	BIOBio6	1.22911	BIOBio14	5.72399	BIOBio19	5.68125	BIOBio17	7.70282	BIOBio19	4.89314	BIOBio18	4.48735	BIOBio18	15.5801	GENPC1	6.94217	BIOBio3	1.09482
NIR
PAIRWISE	GE/MI	PVE%	GE/VI	PVE%	VI/MI	PVE%	OL/SA	PVE%	BR/FU	PVE%	VI/SA	PVE%	VI/FU	PVE%	OL/FU	PVE%	OL/VI	PVE%	GE/SA	PVE%	MN/SA	PVE%
	BIOasp	38.2023	BIOasp	8.49543	BIOcti	38.0028	BIOasp	7.70525	BIOcti	15.7062	BIOasp	2.22871	BIOasp	22.0718	BIOasp	27.8459	BIOasp	1.7733	IOasp	21.7585	BIOasp	9.22505
	BIOBio17	39.7398	BIOBio6	3.0605	BIOBio6	3.55998	BIOBio8	21.2783	BIOBio18	6.6185	BIOBio2	13.0945	BIOBio3	18.6072	BIOBio3	12.8053	BIOBio11	6.17031	BIOBio18	25.4892	BIOBio12	17.542
	BIOBio2	22.0579	BIOBio18	8.27393	BIOBio18	17.1071	BIOBio19	30.6891	BIOBio14	0.445546	BIOBio10	24.4567	BIOBio6	4.42279	BIOBio6	1.55669	BIOBio18	18.7266	BIOBio2	4.29279	BIOBio10	6.46117
			BIOBio3	17.2964	BIOBio3	18.9169	BIOBio14	15.2959	BIOBio5	31.9053	BIOBio18	0.679227	BIOBio19	10.7823	BIOBio14	17.7154	BIOBio14	3.23871	BIOBio17	0.847097	BIOBio18	11.7453
					BIOBio14	22.4132							BIOBio18	4.77054	BIOBio18	7.73338
SWIR
PAIRWISE	GE/MI	PVE%	GE/VI	PVE%	VI/MI	PVE%	OL/SA	PVEPVE%	BR/FU	PVE%	VI/SA	PVE%	VI/FU	PVE%	OL/FU	PVE%	OL/VI	PVE%	GE/SA	PVE%	MN/SA	PVE%
	asp	19.9047	BIOasp	28.125	BIOasp	31.5748	BIOasp	32.5873	BIOcti	23.7242	BIOcti	34.5978	BIOcti	50.3427	BIOasp	17.5388	BIOBio19	28.9919	BIOcti	36.662	BIOcti	27.433
	Bio14	23.9858	BIOBio14	16.109	BIOBio14	18.6173	BIOBio8	18.5643	BIOBio9	16.7028	BIOBio17	14.8165	BIOBio2	28.1315	BIOBio3	7.96218	BIOBio18	26.7822	BIOBio12	30.7065	BIOBio12	31.7397
	Bio18	7.84582	BIOBio6	2.55	BIOBio6	2.62465	BIOBio19	30.3671	BIOBio10	30.4107	BIOBio10	18.4042	BIOBio18	10.5122	BIOBio10	12.9545	BIOBio5	14.3317	BIOBio2	11.022	BIOBio2	7.86235
	Bio6	1.82567	BIOBio18	12.295	BIOBio18 13.282969	13.28	BIOBio14	8.01306	BIOBio18	14.8159	BIOBio18	11.5753	BIOBio14	11.0135	BIOBio14	6.74585	BIOBio2	29.8943	BIOBio15	9.0523	BIOBio15	11.5682
	Bio3	14.7214	BIOBio3	13.59	BIOBio10 6.510228	6.51	BIOcti	10.4683	BIOBio2	14.3463	BIOBio2	20.6063			BIOBio18	3.7594			BIOBio16	12.5571	BIOBio16	21.3967
	CTI	31.7165	CTI	27.31	BIOcti 27.390043	27.39
		contribucion_porcentual				32.5873
			BIOasp 28.125997			BIOBio8	18.5643
		BIOasp				BIOBio19	30.3671
		BIOBio14				BIOBio14	8.01306
		BIOBio18				BIOcti	10.4683
		BIOBio6			>	2.5587	12.2956	BIOBio18	12.2956
		BIOBio3			BIOBio18	12.2956	13.5963	BIOBio3	13.5963
		BIOcti			BIOBio3	13.5963	27.3141	BIOcti	27.3141
					BIOcti	27.3141

## Sheet: Hoja3
Traits
PAIRWISE	GE/MI	GE/VI	VI/MI	OL/SA	BR/FU	VI/SA	VI/FU	OL/FU	OL/VI	GE/SA	MN/SA
ENV|SPACE	0.14	0.2	0.28	0.2	0.1	0.182	0.15	0.15	0.16	0.18	0.22
ENV+SPACE	0.53	0.23	0.35	0.25	0.26	0.31	0.42	0.23	0.23	0.5	0.48
SPACE|ENV	0.07	0.12	0.18	0.081	0.08	0.045	0.16	0.01	0.03	0.32	0.018
Residual	0.26	0.45	0.19	0.469	0.56	0.463	0.27	0.61	0.58	0	0.282
Visible
PAIRWISE	GE/MI	GE/VI	VI/MI	OL/SA	BR/FU	VI/SA	VI/FU	OL/FU	OL/VI	GE/SA	MN/SA
ENV|SPACE	0.18	0.29	0.28	0.25	0.12	0.25	0.06	0.14	0.24	0.16	0.13
ENV+SPACE	0.43	0.36	0.42	0.34	0.37	0.33	0.46	0.33	0.33	0.49	0.6
SPACE|ENV	0.065	0.15	0.16	0.04	0.16	0.12	0.14	0.03	0.12	0.2	0.05
Residual	0.325	0.2	0.14	0.37	0.35	0.3	0.34	0.5	0.31	0.15	0.22
NIR
PAIRWISE	GE/MI	GE/VI	VI/MI	OL/SA	BR/FU	VI/SA	VI/FU	OL/FU	OL/VI	GE/SA	MN/SA
ENV|SPACE	0.11	0.21	0.22	0.17	0.18	0.15	0.17	0.2	0.16	0.07	0.011
ENV+SPACE	0.25	0.29	0.34	0.35	0.3	0.25	0.32	0.24	0.23	0.31	0.46
SPACE|ENV	0.071	0.07	0.11	0.01	0.0089	0.2	0.13	0.08	0.13	0.061	0.22
Residual	0.569	0.43	0.33	0.47	0.5111	0.4	0.38	0.48	0.48	0.559	0.309
	1
SWIR
PAIRWISE	GE/MI	GE/VI	VI/MI	OL/SA	BR/FU	VI/SA	VI/FU	OL/FU	OL/VI	GE/SA	MN/SA
ENV|SPACE	0.08	0.33	0.26	0.16	0.1198	0.27	0.22	0.06	0.16	0.18	0.13
ENV+SPACE	0.36	0.35	0.28	0.2	0.33	0.41	0.28	0.19	0.18	0.54	0.59
SPACE|ENV	0.07	0.16	0.06	0.1	0.13	0.007	0.08	0.04	0.06	0.28	0.12
Residual	0.49	0.16	0.4	0.54	0.4202	0.313	0.42	0.71	0.6	0	0.16
	1
