# Supplementary material for: Foliar spectral signatures reveal adaptive divergence in live oaks (Quercus section Virentes) across species and environmental niches
Source: New Phytol. 2025 Sep 3;248(1):370–88. doi: 10.1111/nph.70424 (PMC12409106; doi:10.1111/nph.70424)
Supplement: Supplementary file 2 — Dataset S2 Results of P ST‐F ST comparisons for predicted traits, VIP wavelength in visible, near‐infrared (NIR), and short‐wave infrared (SWIR) for each pairwise species in the section Virentes for wild populations and P ST‐F ST for predicted traits in glasshouse. [file NPH-248-370-s002.xlsx]

## Sheet: Predicted traits wild
Pairwise species	Trait	PST_c/h^2=0.25	CI_low_0.25	CI_upper_0.25	PST_c/h^2=0.5	CI_low_0.5	CI_upper_0.5	PST_c/h^2=0.75	CI_low_0.75	CI_upper_0.75	FST	CI_low_FST	CI_upper_FST
GE/MN	LMA g/m	0.0947415	0.000307003	0.568157	0.173085	0.000864274	0.709822	0.295093	0.00214427	0.841354	0.011	-0.0022938	0.0325352
GE/MN	Thicknees mm	0.0140596	7.96649e-05	0.4197	0.0277294	0.000353123	0.581069	0.0539625	0.000301764	0.735349	0.011	-0.0022938	0.0325352
GE/MN	Solubles %	0.201134	0.00198358	0.545625	0.334907	0.00181775	0.731445	0.501768	0.00999911	0.835784	0.011	-0.0022938	0.0325352
GE/MN	Hemicellulose %	0.00120385	9.80903e-05	0.383316	0.00240481	0.00021101	0.564408	0.00479807	0.00048817	0.693788	0.011	-0.0022938	0.0325352
GE/MN	Cellulose %	0.620758	0.265609	0.8079	0.76601	0.396178	0.892608	0.867503	0.641035	0.946667	0.011	-0.0022938	0.0325352
GE/MN	Lignin %	0.0366142	0.000138522	0.45282	0.0706419	0.000163695	0.608763	0.131962	0.00124729	0.773953	0.011	-0.0022938	0.0325352
GE/VI	LMA g/m	0.637303	0.319329	0.803551	0.778479	0.470667	0.894583	0.875443	0.620646	0.944946	0.13	0.0365378	0.21926
GE/VI	Thicknees mm	0.739761	0.513697	0.864037	0.850417	0.666116	0.924151	0.919163	0.797308	0.960991	0.13	0.0365378	0.21926
GE/VI	Solubles %	0.801879	0.641076	0.891089	0.890048	0.782105	0.94019	0.941826	0.873491	0.968862	0.13	0.0365378	0.21926
GE/VI	Hemicellulose %	0.856855	0.748661	0.918899	0.92291	0.85408	0.958756	0.95991	0.9182	0.977613	0.13	0.0365378	0.21926
GE/VI	Cellulose %	0.0579734	0.000194247	0.466374	0.109593	0.0002299	0.637106	0.197538	0.000916547	0.762128	0.13	0.0365378	0.21926
GE/VI	Lignin %	0.599325	0.2302	0.791518	0.749473	0.384336	0.882743	0.856798	0.56335	0.938481	0.13	0.0365378	0.21926
GE/OL	LMA g/m	0.71378	0.393931	0.841092	0.832989	0.591991	0.914573	0.908886	0.768343	0.954611	0.162	0.0632711	0.276691
GE/OL	Thicknees mm	0.716627	0.36745	0.855825	0.834925	0.537148	0.923374	0.910037	0.739416	0.959663	0.162	0.0632711	0.276691
GE/OL	Solubles %	0.80268	0.584544	0.889711	0.890541	0.742683	0.94069	0.942101	0.847211	0.969364	0.162	0.0632711	0.276691
GE/OL	Hemicellulose %	0.850999	0.68354	0.924054	0.919502	0.793132	0.959384	0.958063	0.880156	0.97982	0.162	0.0632711	0.276691
GE/OL	Cellulose %	0.0544344	0.000177954	0.359171	0.103248	0.000358127	0.525776	0.187172	0.00110434	0.68437	0.162	0.0632711	0.276691
GE/OL	Lignin %	0.203822	0.00604053	0.505649	0.338625	0.00700173	0.67431	0.50593	0.0195846	0.794627	0.162	0.0632711	0.276691
GE/SA	LMA g/m	0.815374	0.697351	0.891476	0.898299	0.823382	0.941396	0.946425	0.906061	0.969483	0.233	0.121149	0.322463
GE/SA	Thicknees mm	0.849095	0.767237	0.907839	0.91839	0.86925	0.953093	0.957459	0.927905	0.975294	0.233	0.121149	0.322463
GE/SA	Solubles %	0.725072	0.515521	0.845312	0.840628	0.667802	0.915435	0.913414	0.781868	0.957121	0.233	0.121149	0.322463
GE/SA	Hemicellulose %	0.764925	0.581805	0.866518	0.866807	0.745364	0.927728	0.928652	0.852428	0.963121	0.233	0.121149	0.322463
GE/SA	Cellulose %	0.198602	0.000921289	0.58615	0.33139	0.0024427	0.771824	0.49781	0.00544546	0.855223	0.233	0.121149	0.322463
GE/SA	Lignin %	0.765162	0.579195	0.868261	0.86696	0.720323	0.928282	0.92874	0.841945	0.962251	0.233	0.121149	0.322463
GE/BR	LMA g/m	0.170283	0.000216908	0.659734	0.291012	0.000917642	0.801918	0.450828	0.00495172	0.886405	0.272	0.143377	0.370852
GE/BR	Thicknees mm	0.492736	0.110134	0.741984	0.660178	0.17231	0.842617	0.79531	0.346491	0.919933	0.272	0.143377	0.370852
GE/BR	Solubles %	0.90203	0.850937	0.938843	0.948492	0.917472	0.968408	0.973565	0.958746	0.983845	0.272	0.143377	0.370852
GE/BR	Hemicellulose %	0.855949	0.776323	0.91297	0.922384	0.873584	0.956294	0.959625	0.931346	0.976474	0.272	0.143377	0.370852
GE/BR	Cellulose %	0.876025	0.7466	0.940588	0.933916	0.858624	0.967855	0.965829	0.918031	0.984398	0.272	0.143377	0.370852
GE/BR	Lignin %	0.933151	0.903071	0.958339	0.965419	0.947442	0.97803	0.982406	0.973346	0.98867	0.272	0.143377	0.370852
GE/FU	LMA g/m	0.311092	0.00244768	0.691744	0.474554	0.00405219	0.826501	0.643658	0.00643722	0.909042	0.175	0.0506264	0.292942
GE/FU	Thicknees mm	0.166795	0.000394715	0.664712	0.285903	0.00173427	0.77958	0.444673	0.0013518	0.868013	0.175	0.0506264	0.292942
GE/FU	Solubles %	0.821821	0.704545	0.894168	0.902198	0.823912	0.942763	0.948584	0.906542	0.970642	0.175	0.0506264	0.292942
GE/FU	Hemicellulose %	0.866322	0.775812	0.920646	0.928374	0.8765	0.957676	0.962857	0.934767	0.978869	0.175	0.0506264	0.292942
GE/FU	Cellulose %	0.693764	0.412573	0.832784	0.819198	0.600388	0.906778	0.900614	0.737389	0.951568	0.175	0.0506264	0.292942
GE/FU	Lignin %	0.967205	0.944419	0.981832	0.983329	0.971648	0.990786	0.991595	0.98483	0.995628	0.175	0.0506264	0.292942
MN/VI	LMA g/m	0.703356	0.428802	0.838159	0.825848	0.610238	0.910802	0.904618	0.769277	0.95319	0.111	0.0427114	0.18184
MN/VI	Thicknees mm	0.778752	0.55559	0.888016	0.875616	0.708332	0.938916	0.933684	0.839657	0.967859	0.111	0.0427114	0.18184
MN/VI	Solubles %	0.602212	0.197255	0.797634	0.751726	0.39051	0.890551	0.858269	0.605888	0.945703	0.111	0.0427114	0.18184
MN/VI	Hemicellulose %	0.873896	0.766518	0.928936	0.932705	0.867321	0.963794	0.965181	0.930755	0.980215	0.111	0.0427114	0.18184
MN/VI	Cellulose %	0.459186	0.0615368	0.683541	0.629373	0.145804	0.824009	0.772534	0.315137	0.902254	0.111	0.0427114	0.18184
MN/VI	Lignin %	0.421788	0.0682837	0.690425	0.59332	0.116298	0.825679	0.74476	0.210923	0.902138	0.111	0.0427114	0.18184
MN/SA	LMA g/m	0.872334	0.783601	0.928833	0.931815	0.873412	0.963619	0.964704	0.930782	0.981033	0.214	0.131724	0.276123
MN/SA	Thicknees mm	0.909698	0.854897	0.950805	0.952714	0.919423	0.973907	0.975784	0.959125	0.987433	0.214	0.131724	0.276123
MN/SA	Solubles %	0.506805	0.0849342	0.757142	0.672688	0.0947371	0.867338	0.80432	0.225322	0.931151	0.214	0.131724	0.276123
MN/SA	Hemicellulose %	0.847908	0.721282	0.91746	0.917695	0.820621	0.958706	0.957081	0.911282	0.978718	0.214	0.131724	0.276123
MN/SA	Cellulose %	0.796432	0.629357	0.891543	0.886682	0.773543	0.938502	0.939938	0.863146	0.969635	0.214	0.131724	0.276123
MN/SA	Lignin %	0.789245	0.60239	0.886839	0.88221	0.752952	0.94156	0.93742	0.852112	0.969092	0.214	0.131724	0.276123
MN/OL	LMA g/m	0.753754	0.534453	0.854713	0.859589	0.697404	0.928102	0.924493	0.816977	0.959843	0.138	0.0571893	0.242872
MN/OL	Thicknees mm	0.703625	0.432395	0.838945	0.826033	0.593651	0.909605	0.90473	0.763284	0.952053	0.138	0.0571893	0.242872
MN/OL	Solubles %	0.490603	0.0681273	0.757235	0.658261	0.117	0.852376	0.793918	0.266531	0.918671	0.138	0.0571893	0.242872
MN/OL	Hemicellulose %	0.83356	0.659827	0.910534	0.909226	0.797142	0.95163	0.952455	0.879735	0.975362	0.138	0.0571893	0.242872
MN/OL	Cellulose %	0.601072	0.340293	0.764126	0.750837	0.503532	0.862449	0.857689	0.665428	0.928586	0.138	0.0571893	0.242872
MN/OL	Lignin %	0.0707289	0.000133401	0.340932	0.132114	0.000285374	0.496266	0.233393	0.00178111	0.664507	0.138	0.0571893	0.242872
MN/BR	LMA g/m	0.00129998	0.000191094	0.465339	0.00259658	0.000257667	0.600897	0.00517971	0.0006969	0.770422	0.244	0.13753	0.327544
MN/BR	Thicknees mm	0.691527	0.37832	0.857207	0.817636	0.545028	0.920907	0.89967	0.681486	0.960363	0.244	0.13753	0.327544
MN/BR	Solubles %	0.86141	0.75977	0.924613	0.925545	0.855369	0.960971	0.961333	0.920194	0.979834	0.244	0.13753	0.327544
MN/BR	Hemicellulose %	0.918464	0.867146	0.952433	0.957499	0.9298	0.976743	0.978288	0.961527	0.988165	0.244	0.13753	0.327544
MN/BR	Cellulose %	0.601069	0.2173	0.831562	0.750834	0.367451	0.907157	0.857688	0.46854	0.951629	0.244	0.13753	0.327544
MN/BR	Lignin %	0.905958	0.855443	0.939722	0.950659	0.925413	0.970703	0.974706	0.957935	0.984832	0.244	0.13753	0.327544
MN/FU	LMA g/m	0.0468607	0.000229886	0.493477	0.0895262	0.000198317	0.654897	0.16434	0.0007821	0.81006	0.146	0.0492197	0.233487
MN/FU	Thicknees mm	0.0862854	0.000292515	0.596167	0.158863	0.00083113	0.726043	0.274171	0.00190934	0.852762	0.146	0.0492197	0.233487
MN/FU	Solubles %	0.682723	0.357927	0.837425	0.81145	0.520836	0.91369	0.895912	0.670675	0.953535	0.146	0.0492197	0.233487
MN/FU	Hemicellulose %	0.91963	0.865336	0.954254	0.958133	0.922244	0.977651	0.978619	0.962365	0.988611	0.146	0.0492197	0.233487
MN/FU	Cellulose %	0.00133414	7.96965e-05	0.335705	0.00266473	0.000224024	0.532423	0.00531529	0.000500642	0.704199	0.146	0.0492197	0.233487
MN/FU	Lignin %	0.952129	0.908285	0.975463	0.975477	0.951612	0.987575	0.987587	0.976392	0.993977	0.146	0.0492197	0.233487
VI/OL	LMA g/m	0.0139525	0.000113715	0.444176	0.0275209	0.000362905	0.618722	0.0535676	0.000412742	0.757351	0.059	0.0336212	0.0862041
VI/OL	Thicknees mm	0.14209	0.000343588	0.531958	0.248824	0.00125131	0.688601	0.398493	0.00191378	0.81923	0.059	0.0336212	0.0862041
VI/OL	Solubles %	0.373355	0.0140486	0.680147	0.543713	0.020198	0.823495	0.704422	0.0394483	0.904624	0.059	0.0336212	0.0862041
VI/OL	Hemicellulose %	0.634692	0.264126	0.808117	0.776528	0.469974	0.890271	0.874209	0.613841	0.943307	0.059	0.0336212	0.0862041
VI/OL	Cellulose %	0.285177	0.00497303	0.614634	0.443794	0.0074602	0.762629	0.614761	0.0198765	0.870288	0.059	0.0336212	0.0862041
VI/OL	Lignin %	0.2434	0.00400222	0.554573	0.391508	0.0152565	0.720372	0.56271	0.0101288	0.828539	0.059	0.0336212	0.0862041
VI/SA	LMA g/m	0.367074	0.0302561	0.68149	0.537021	0.0489669	0.804849	0.698782	0.0924319	0.887007	0.1	0.0548741	0.140221
VI/SA	Thicknees mm	0.581405	0.266924	0.760505	0.735302	0.456375	0.86425	0.847463	0.57547	0.925058	0.1	0.0548741	0.140221
VI/SA	Solubles %	0.182482	0.000824848	0.556145	0.308643	0.00231984	0.702861	0.471699	0.00625633	0.841439	0.1	0.0548741	0.140221
VI/SA	Hemicellulose %	0.265468	0.00335813	0.616068	0.419558	0.00635676	0.776283	0.59111	0.02643	0.874961	0.1	0.0548741	0.140221
VI/SA	Cellulose %	0.341444	0.0133638	0.633027	0.509069	0.0292386	0.796082	0.67468	0.109235	0.899458	0.1	0.0548741	0.140221
VI/SA	Lignin %	0.906868	0.851277	0.942528	0.95116	0.919614	0.969243	0.974969	0.956779	0.985458	0.1	0.0548741	0.140221
VI/BR	LMA g/m	0.803595	0.641068	0.888315	0.891104	0.778813	0.941509	0.942417	0.883224	0.970022	0.167	0.104194	0.232873
VI/BR	Thicknees mm	0.448895	0.0713022	0.721032	0.619638	0.170074	0.832937	0.765156	0.280982	0.918081	0.167	0.104194	0.232873
VI/BR	Solubles %	0.678893	0.399849	0.831088	0.808739	0.551365	0.905055	0.894257	0.711983	0.949966	0.167	0.104194	0.232873
VI/BR	Hemicellulose %	0.138366	0.000535179	0.474547	0.243096	0.000801692	0.664345	0.391114	0.00182107	0.7954	0.167	0.104194	0.232873
VI/BR	Cellulose %	0.862378	0.732121	0.920862	0.926104	0.84913	0.959623	0.961635	0.922486	0.978925	0.167	0.104194	0.232873
VI/BR	Lignin %	0.896264	0.830865	0.937834	0.945294	0.911291	0.968258	0.971878	0.952779	0.983415	0.167	0.104194	0.232873
VI/FU	LMA g/m	0.85772	0.764017	0.917049	0.923411	0.86239	0.954823	0.960181	0.926747	0.977463	0.079	0.0341621	0.114488
VI/FU	Thicknees mm	0.908067	0.847188	0.945364	0.951819	0.912358	0.972381	0.975315	0.956436	0.98561	0.079	0.0341621	0.114488
VI/FU	Solubles %	0.00581424	0.000102299	0.386824	0.0115613	0.000301332	0.55746	0.0228582	0.000347558	0.709175	0.079	0.0341621	0.114488
VI/FU	Hemicellulose %	0.00387826	7.73412e-05	0.348405	0.00772655	0.000260802	0.548641	0.0153346	0.000249751	0.689106	0.079	0.0341621	0.114488
VI/FU	Cellulose %	0.616485	0.278957	0.786864	0.762747	0.408285	0.884641	0.865408	0.63505	0.938216	0.079	0.0341621	0.114488
VI/FU	Lignin %	0.964231	0.943503	0.977918	0.98179	0.971762	0.989158	0.990811	0.985162	0.994582	0.079	0.0341621	0.114488
OL/SA	LMA g/m	0.503585	0.152104	0.727509	0.669846	0.296885	0.845753	0.802285	0.454539	0.909568	0.073	0.0420052	0.101643
OL/SA	Thicknees mm	0.660264	0.453481	0.797341	0.795373	0.60511	0.881343	0.886025	0.767464	0.940966	0.073	0.0420052	0.101643
OL/SA	Solubles %	0.0068462	0.000155649	0.311082	0.0135993	0.000119374	0.440849	0.0268337	0.000336111	0.612348	0.073	0.0420052	0.101643
OL/SA	Hemicellulose %	0.134126	0.000651832	0.467393	0.236527	0.00153067	0.653421	0.382567	0.00210374	0.782262	0.073	0.0420052	0.101643
OL/SA	Cellulose %	0.0232135	5.50078e-05	0.275242	0.0453738	0.000120923	0.451771	0.0868088	0.000195048	0.602641	0.073	0.0420052	0.101643
OL/SA	Lignin %	0.764666	0.627082	0.851086	0.866641	0.769152	0.918824	0.928557	0.869193	0.958466	0.073	0.0420052	0.101643
OL/BR	LMA g/m	0.840307	0.731733	0.897472	0.913225	0.852732	0.947877	0.954645	0.915382	0.971451	0.185	0.116587	0.251503
OL/BR	Thicknees mm	0.187449	0.0138363	0.437994	0.315717	0.0246866	0.603401	0.479916	0.0454907	0.754105	0.185	0.116587	0.251503
OL/BR	Solubles %	0.848421	0.742684	0.908281	0.917995	0.844648	0.953177	0.957245	0.917461	0.975497	0.185	0.116587	0.251503
OL/BR	Hemicellulose %	0.695436	0.487532	0.80796	0.820362	0.674598	0.893934	0.901318	0.801705	0.945689	0.185	0.116587	0.251503
OL/BR	Cellulose %	0.899089	0.834568	0.933722	0.946864	0.90699	0.966526	0.972707	0.949097	0.98279	0.185	0.116587	0.251503
OL/BR	Lignin %	0.885862	0.821098	0.924244	0.939477	0.906173	0.960519	0.968794	0.947078	0.979674	0.185	0.116587	0.251503
OL/FU	LMA g/m	0.892126	0.832954	0.926915	0.942988	0.910026	0.961499	0.970658	0.951838	0.980764	0.046	0.0249412	0.0709382
OL/FU	Thicknees mm	0.878361	0.815742	0.919527	0.935242	0.897566	0.958585	0.966537	0.944147	0.978291	0.046	0.0249412	0.0709382
OL/FU	Solubles %	0.283477	0.0120514	0.596995	0.441733	0.0166407	0.753434	0.61278	0.0402872	0.853619	0.046	0.0249412	0.0709382
OL/FU	Hemicellulose %	0.629098	0.382891	0.770703	0.772327	0.56329	0.872164	0.87154	0.73356	0.931657	0.046	0.0249412	0.0709382
OL/FU	Cellulose %	0.769131	0.622391	0.854343	0.869502	0.764072	0.922391	0.930196	0.857144	0.960443	0.046	0.0249412	0.0709382
OL/FU	Lignin %	0.962674	0.945433	0.973729	0.980982	0.971563	0.986618	0.9904	0.985951	0.993239	0.046	0.0249412	0.0709382
SA/BR	LMA g/m	0.921912	0.860228	0.957465	0.95937	0.930273	0.978757	0.979264	0.961726	0.989145	0.243	0.142731	0.335664
SA/BR	Thicknees mm	0.894834	0.815256	0.942088	0.944499	0.903304	0.968995	0.971457	0.949077	0.98406	0.243	0.142731	0.335664
SA/BR	Solubles %	0.819891	0.67614	0.900557	0.901033	0.788749	0.952589	0.94794	0.873112	0.975189	0.243	0.142731	0.335664
SA/BR	Hemicellulose %	0.583665	0.181643	0.791245	0.737107	0.334473	0.87979	0.84866	0.52849	0.937354	0.243	0.142731	0.335664
SA/BR	Cellulose %	0.921374	0.848387	0.964152	0.959078	0.914433	0.981744	0.979112	0.953684	0.990524	0.243	0.142731	0.335664
SA/BR	Lignin %	0.971533	0.961034	0.980499	0.985561	0.980766	0.990444	0.992728	0.990198	0.995131	0.243	0.142731	0.335664
SA/FU	LMA g/m	0.934093	0.901172	0.957852	0.965924	0.949014	0.978928	0.982666	0.973761	0.989397	0.146	0.0943928	0.180265
SA/FU	Thicknees mm	0.960108	0.938195	0.975875	0.979648	0.968506	0.987836	0.989719	0.984097	0.993734	0.146	0.0943928	0.180265
SA/FU	Solubles %	0.20504	0.000799483	0.567396	0.340305	0.00147099	0.741432	0.507802	0.00499866	0.854497	0.146	0.0943928	0.180265
SA/FU	Hemicellulose %	0.420762	0.0278047	0.729931	0.592304	0.0614447	0.836717	0.743959	0.142643	0.912246	0.146	0.0943928	0.180265
SA/FU	Cellulose %	0.82851	0.698412	0.89602	0.906213	0.830335	0.946382	0.950799	0.907895	0.971161	0.146	0.0943928	0.180265
SA/FU	Lignin %	0.98268	0.970353	0.991064	0.991264	0.985984	0.995314	0.995613	0.992322	0.997629	0.146	0.0943928	0.180265
BR/FU	LMA g/m	0.0542035	0.000267453	0.448692	0.102833	0.00033499	0.618779	0.186489	0.0013011	0.767649	0.152	0.0943928	0.199092
BR/FU	Thicknees mm	0.866595	0.771379	0.928715	0.928531	0.863557	0.961285	0.962941	0.929367	0.980542	0.152	0.0943928	0.199092
BR/FU	Solubles %	0.772993	0.54183	0.883137	0.871964	0.712088	0.940725	0.931604	0.826209	0.967938	0.152	0.0943928	0.199092
BR/FU	Hemicellulose %	0.187406	0.00133977	0.59714	0.315656	0.000898644	0.735051	0.479846	0.00350303	0.844861	0.152	0.0943928	0.199092
BR/FU	Cellulose %	0.685686	0.328826	0.859949	0.813539	0.4687	0.922476	0.897184	0.664895	0.959656	0.152	0.0943928	0.199092
BR/FU	Lignin %	0.751561	0.45815	0.889251	0.858162	0.628999	0.937817	0.923667	0.77037	0.968348	0.152	0.0943928	0.199092

## Sheet: Visible wild
Pairwise species	wavelength nm	PST_0.25	CI_low_0.25	CI_upper_0.25	PST_0.5	CI_low_0.5	CI_upper_0.5	PST_0.75	CI_low_0.75	CI_upper_0.75	FST	CI_low_FST	CI_upper_FST
GE/MN	400	0.227115	0.00085369	0.61601	0.370161	0.00212265	0.752565	0.540317	0.00393717	0.855306	0.011	-0.0022938	0.0325352
GE/MN	418	0.316758	0.00955799	0.662962	0.481118	0.00983598	0.800033	0.649669	0.0644746	0.887023	0.011	-0.0022938	0.0325352
GE/MN	427	0.365506	0.0154592	0.685292	0.535342	0.0574341	0.811091	0.697359	0.0318403	0.893505	0.011	-0.0022938	0.0325352
GE/MN	445	0.0308426	0.000107297	0.405667	0.0598396	0.000347534	0.598053	0.112922	0.000454886	0.760365	0.011	-0.0022938	0.0325352
GE/MN	517	0.322743	0.0102383	0.640785	0.487991	0.0130802	0.797783	0.655906	0.041173	0.879759	0.011	-0.0022938	0.0325352
GE/MN	580	0.0552269	0.000207684	0.521617	0.104673	0.000697691	0.670821	0.18951	0.000600229	0.793035	0.011	-0.0022938	0.0325352
GE/MN	589	0.0765579	0.000145088	0.487802	0.142227	0.00027693	0.681224	0.249035	0.00111419	0.81044	0.011	-0.0022938	0.0325352
GE/MN	616	0.515403	0.165225	0.74865	0.680219	0.236584	0.856813	0.809679	0.393759	0.923921	0.011	-0.0022938	0.0325352
GE/MN	643	0.00635647	0.000112744	0.381358	0.0126326	0.0002891	0.535424	0.0249501	0.000474516	0.735757	0.011	-0.0022938	0.0325352
GE/MN	679	0.158155	0.00103209	0.529462	0.273116	0.000894119	0.692244	0.429051	0.00243452	0.810768	0.011	-0.0022938	0.0325352
GE/MN	688	0.468003	0.0817129	0.722731	0.637605	0.16725	0.835365	0.778704	0.300982	0.914388	0.011	-0.0022938	0.0325352
GE/VI	400	0.412737	0.0326287	0.71683	0.584309	0.0316725	0.845738	0.73762	0.128974	0.912292	0.13	0.0365378	0.21926
GE/VI	418	0.668762	0.301446	0.843247	0.801507	0.498844	0.915197	0.889818	0.649183	0.953445	0.13	0.0365378	0.21926
GE/VI	427	0.341015	0.0059496	0.667334	0.508592	0.00916636	0.818741	0.67426	0.0403947	0.889218	0.13	0.0365378	0.21926
GE/VI	445	0.176409	0.000476628	0.597995	0.29991	0.00166873	0.739942	0.461432	0.00313731	0.865338	0.13	0.0365378	0.21926
GE/VI	517	0.882586	0.81403	0.924462	0.937632	0.897773	0.963504	0.967812	0.942782	0.980734	0.13	0.0365378	0.21926
GE/VI	580	0.804977	0.633355	0.891818	0.891953	0.772304	0.941453	0.942891	0.880426	0.969853	0.13	0.0365378	0.21926
GE/VI	589	0.794737	0.61361	0.888099	0.88563	0.754206	0.939983	0.939347	0.859624	0.967497	0.13	0.0365378	0.21926
GE/VI	616	0.486693	0.110369	0.724304	0.654733	0.192385	0.840079	0.791346	0.32538	0.917971	0.13	0.0365378	0.21926
GE/VI	643	0.0597162	0.000185496	0.443716	0.112702	0.000402813	0.65212	0.202574	0.00107872	0.769001	0.13	0.0365378	0.21926
GE/VI	679	0.641409	0.314553	0.806669	0.781535	0.481876	0.895669	0.877372	0.619651	0.945525	0.13	0.0365378	0.21926
GE/VI	688	0.839235	0.721829	0.903471	0.912592	0.837837	0.950142	0.954298	0.913111	0.975054	0.13	0.0365378	0.21926
GE/OL	400	0.461727	0.0368856	0.741794	0.631756	0.0578139	0.850456	0.774326	0.161797	0.920134	0.162	0.0632711	0.276691
GE/OL	418	0.815301	0.579337	0.908169	0.898254	0.713445	0.951139	0.9464	0.828707	0.974701	0.162	0.0632711	0.276691
GE/OL	427	0.280211	0.00202722	0.658797	0.437758	0.00310008	0.78297	0.608945	0.00783534	0.876691	0.162	0.0632711	0.276691
GE/OL	445	0.640062	0.266851	0.816538	0.780534	0.410486	0.897912	0.876742	0.587516	0.945597	0.162	0.0632711	0.276691
GE/OL	517	0.767771	0.603079	0.854602	0.868632	0.749972	0.920974	0.929698	0.853092	0.957916	0.162	0.0632711	0.276691
GE/OL	580	0.702925	0.392027	0.844414	0.82555	0.493287	0.913308	0.90444	0.705893	0.956184	0.162	0.0632711	0.276691
GE/OL	589	0.72522	0.366204	0.856289	0.840727	0.55692	0.925866	0.913473	0.758616	0.959801	0.162	0.0632711	0.276691
GE/OL	616	0.432179	0.0157445	0.719394	0.603527	0.0296675	0.830568	0.752749	0.110821	0.91014	0.162	0.0632711	0.276691
GE/OL	643	0.781622	0.533229	0.883407	0.877427	0.710677	0.937991	0.934712	0.844924	0.967048	0.162	0.0632711	0.276691
GE/OL	679	0.0287565	0.000212843	0.449774	0.0559053	0.000112396	0.643348	0.105891	0.000744921	0.796301	0.162	0.0632711	0.276691
GE/OL	688	0.779324	0.582348	0.86539	0.875977	0.740711	0.933358	0.933889	0.859528	0.964266	0.162	0.0632711	0.276691
GE/SA	400	0.87763	0.788706	0.933722	0.934827	0.88563	0.966874	0.966316	0.940676	0.983138	0.233	0.121149	0.322463
GE/SA	418	0.596337	0.202476	0.818569	0.747132	0.346229	0.896	0.855267	0.514621	0.947502	0.233	0.121149	0.322463
GE/SA	427	0.584303	0.168992	0.82774	0.737615	0.281444	0.90388	0.848997	0.393638	0.949291	0.233	0.121149	0.322463
GE/SA	445	0.888374	0.792866	0.943467	0.940888	0.88968	0.970338	0.969544	0.938199	0.984401	0.233	0.121149	0.322463
GE/SA	517	0.821215	0.700784	0.895706	0.901832	0.819791	0.94284	0.948382	0.907008	0.970588	0.233	0.121149	0.322463
GE/SA	580	0.547594	0.190571	0.770846	0.707671	0.268336	0.870076	0.828814	0.460675	0.926599	0.233	0.121149	0.322463
GE/SA	589	0.601318	0.231155	0.792791	0.751029	0.411411	0.875409	0.857815	0.460214	0.941476	0.233	0.121149	0.322463
GE/SA	616	0.195673	0.000629844	0.60826	0.327301	0.00168713	0.754921	0.493183	0.00270143	0.868212	0.233	0.121149	0.322463
GE/SA	643	0.643563	0.295603	0.844117	0.783132	0.334243	0.909034	0.878378	0.55249	0.952699	0.233	0.121149	0.322463
GE/SA	679	0.00274193	0.000244706	0.40704	0.00546887	0.000340792	0.575906	0.0108782	0.000412189	0.755843	0.233	0.121149	0.322463
GE/SA	688	0.692342	0.422669	0.833003	0.818206	0.569754	0.90786	0.900015	0.754494	0.951238	0.233	0.121149	0.322463
GE/BR	400	0.00970049	0.000144123	0.451787	0.0192146	0.000260143	0.638215	0.0377047	0.000380337	0.746484	0.272	0.143377	0.370852
GE/BR	418	0.574041	0.172619	0.784467	0.729385	0.333387	0.877736	0.84352	0.510194	0.939766	0.272	0.143377	0.370852
GE/BR	427	0.415672	0.0287049	0.744931	0.587244	0.0355734	0.852097	0.739954	0.0464615	0.923608	0.272	0.143377	0.370852
GE/BR	445	0.602207	0.230314	0.798821	0.751721	0.382594	0.885182	0.858266	0.588262	0.943112	0.272	0.143377	0.370852
GE/BR	517	0.952486	0.934543	0.966556	0.975665	0.966281	0.983967	0.987683	0.983044	0.991708	0.272	0.143377	0.370852
GE/BR	580	0.918286	0.87753	0.949153	0.957403	0.935166	0.973689	0.978238	0.964447	0.986807	0.272	0.143377	0.370852
GE/BR	589	0.917661	0.86937	0.947549	0.957063	0.933116	0.973047	0.97806	0.966264	0.986433	0.272	0.143377	0.370852
GE/BR	616	0.682388	0.329753	0.84422	0.811213	0.500036	0.92389	0.895768	0.65993	0.959032	0.272	0.143377	0.370852
GE/BR	643	0.606956	0.249078	0.787744	0.755411	0.397079	0.882053	0.860665	0.575995	0.937428	0.272	0.143377	0.370852
GE/BR	679	0.731321	0.544324	0.839456	0.844813	0.717939	0.914356	0.915879	0.829571	0.95585	0.272	0.143377	0.370852
GE/BR	688	0.873538	0.796391	0.923471	0.932501	0.882436	0.961165	0.965072	0.942752	0.979208	0.272	0.143377	0.370852
GE/FU	400	0.850174	0.726678	0.915948	0.919021	0.849518	0.955033	0.957802	0.917577	0.976572	0.175	0.0506264	0.292942
GE/FU	418	0.329262	0.00868115	0.642882	0.495405	0.0079775	0.781159	0.66257	0.034427	0.890455	0.175	0.0506264	0.292942
GE/FU	427	0.31225	0.00339622	0.659725	0.4759	0.0103684	0.801895	0.644894	0.0224859	0.893977	0.175	0.0506264	0.292942
GE/FU	445	0.846151	0.715123	0.912734	0.916665	0.847149	0.952643	0.956521	0.914889	0.975287	0.175	0.0506264	0.292942
GE/FU	517	0.953716	0.933664	0.969967	0.97631	0.966292	0.984551	0.988013	0.982916	0.992207	0.175	0.0506264	0.292942
GE/FU	580	0.946553	0.919839	0.96558	0.972543	0.96035	0.982717	0.98608	0.978495	0.991103	0.175	0.0506264	0.292942
GE/FU	589	0.944823	0.918544	0.964535	0.971629	0.956666	0.982281	0.98561	0.978309	0.990755	0.175	0.0506264	0.292942
GE/FU	616	0.737292	0.524608	0.857302	0.848783	0.668941	0.921888	0.918207	0.817707	0.960144	0.175	0.0506264	0.292942
GE/FU	643	0.452423	0.0356931	0.729394	0.62299	0.115367	0.843058	0.767707	0.232768	0.915913	0.175	0.0506264	0.292942
GE/FU	679	0.756404	0.570884	0.86032	0.86131	0.720617	0.923629	0.925488	0.83576	0.960463	0.175	0.0506264	0.292942
GE/FU	688	0.904354	0.851009	0.938948	0.949775	0.921762	0.967789	0.974241	0.958014	0.984017	0.175	0.0506264	0.292942
MN/VI	400	0.0322815	6.61e-05	0.376284	0.062544	0.000325618	0.573738	0.117725	0.000423348	0.741238	0.111	0.0427114	0.18184
MN/VI	418	0.258228	0.00311139	0.624527	0.410462	0.0100007	0.763071	0.582025	0.0150166	0.861929	0.111	0.0427114	0.18184
MN/VI	427	0.0467795	0.000167824	0.408585	0.0893779	0.000437845	0.570814	0.16409	0.000292059	0.761529	0.111	0.0427114	0.18184
MN/VI	445	0.292118	0.00671178	0.662395	0.452154	0.0133098	0.779394	0.622736	0.0207951	0.873026	0.111	0.0427114	0.18184
MN/VI	517	0.760918	0.557241	0.869301	0.864229	0.723185	0.929526	0.92717	0.850348	0.962069	0.111	0.0427114	0.18184
MN/VI	580	0.833784	0.676815	0.902487	0.909359	0.819135	0.949364	0.952528	0.901926	0.975492	0.111	0.0427114	0.18184
MN/VI	589	0.83459	0.683483	0.905826	0.909838	0.798792	0.953249	0.952791	0.900632	0.974488	0.111	0.0427114	0.18184
MN/VI	616	0.725565	0.536948	0.841285	0.840959	0.685657	0.912211	0.91361	0.818783	0.953343	0.111	0.0427114	0.18184
MN/VI	643	0.0808105	0.000206302	0.453458	0.149537	0.000595991	0.615115	0.260169	0.00121589	0.791768	0.111	0.0427114	0.18184
MN/VI	679	0.362148	0.0210201	0.690135	0.531731	0.034576	0.817162	0.694288	0.0678449	0.894767	0.111	0.0427114	0.18184
MN/VI	688	0.549073	0.211512	0.763151	0.708905	0.327458	0.857724	0.82966	0.510431	0.928543	0.111	0.0427114	0.18184
MN/SA	400	0.839973	0.690359	0.92604	0.913028	0.829127	0.958296	0.954537	0.898039	0.979454	0.214	0.131724	0.276123
MN/SA	418	0.177127	0.000701741	0.654411	0.300948	0.00154245	0.800057	0.462659	0.00422186	0.870404	0.214	0.131724	0.276123
MN/SA	427	0.879496	0.765159	0.942484	0.935885	0.871246	0.969434	0.966881	0.934288	0.984451	0.214	0.131724	0.276123
MN/SA	445	0.935527	0.883412	0.970097	0.96669	0.934734	0.984449	0.983063	0.967676	0.992466	0.214	0.131724	0.276123
MN/SA	517	0.62599	0.30866	0.811554	0.76998	0.463188	0.89431	0.870044	0.615319	0.942399	0.214	0.131724	0.276123
MN/SA	580	0.692047	0.408875	0.847359	0.818	0.590224	0.917198	0.89989	0.70045	0.956569	0.214	0.131724	0.276123
MN/SA	589	0.746363	0.487948	0.87436	0.854762	0.666945	0.933431	0.921695	0.802406	0.964685	0.214	0.131724	0.276123
MN/SA	616	0.750999	0.516503	0.870638	0.857795	0.70505	0.928392	0.923455	0.819603	0.962777	0.214	0.131724	0.276123
MN/SA	643	0.669825	0.331565	0.85524	0.802269	0.450147	0.924493	0.890288	0.691774	0.960487	0.214	0.131724	0.276123
MN/SA	679	0.188984	0.001271	0.619632	0.317892	0.00249292	0.733357	0.482425	0.00284639	0.863276	0.214	0.131724	0.276123
MN/SA	688	0.159431	0.000759375	0.563941	0.275016	0.00178614	0.709848	0.431392	0.00188577	0.838869	0.214	0.131724	0.276123
MN/OL	400	0.0229552	0.000281455	0.340969	0.0448802	0.000223852	0.524368	0.085905	0.00023003	0.668946	0.138	0.0571893	0.242872
MN/OL	418	0.389152	0.0341364	0.671427	0.560272	0.0787518	0.792421	0.718173	0.0894729	0.891136	0.138	0.0571893	0.242872
MN/OL	427	0.143342	0.000706749	0.490015	0.250741	0.00104258	0.640617	0.400948	0.00341286	0.797851	0.138	0.0571893	0.242872
MN/OL	445	0.650376	0.353894	0.793134	0.788155	0.527993	0.888464	0.881528	0.710611	0.938001	0.138	0.0571893	0.242872
MN/OL	517	0.475445	0.187245	0.675707	0.644477	0.308104	0.808313	0.783808	0.458969	0.888642	0.138	0.0571893	0.242872
MN/OL	580	0.731798	0.489378	0.843969	0.845131	0.63364	0.917302	0.916066	0.771435	0.957267	0.138	0.0571893	0.242872
MN/OL	589	0.768215	0.500088	0.870078	0.868916	0.695867	0.929877	0.929861	0.818052	0.964494	0.138	0.0571893	0.242872
MN/OL	616	0.799445	0.616498	0.881551	0.888546	0.762112	0.935311	0.940984	0.867034	0.968197	0.138	0.0571893	0.242872
MN/OL	643	0.747175	0.496209	0.859614	0.855295	0.667025	0.922514	0.922004	0.803497	0.962933	0.138	0.0571893	0.242872
MN/OL	679	0.151457	0.000538347	0.537967	0.263071	0.00141088	0.681899	0.416557	0.00189896	0.823174	0.138	0.0571893	0.242872
MN/OL	688	0.294079	0.0166643	0.572759	0.454499	0.0415712	0.722708	0.624956	0.0615774	0.839519	0.138	0.0571893	0.242872
MN/BR	400	0.15748	0.00191863	0.517797	0.272109	0.00169742	0.681028	0.427807	0.0028444	0.807465	0.244	0.13753	0.327544
MN/BR	418	0.812854	0.683648	0.898316	0.896767	0.800641	0.946132	0.945574	0.887096	0.972275	0.244	0.13753	0.327544
MN/BR	427	0.67957	0.344191	0.854809	0.809219	0.547503	0.923784	0.894551	0.711138	0.962903	0.244	0.13753	0.327544
MN/BR	445	0.542266	0.199883	0.768656	0.703207	0.309631	0.864875	0.825745	0.474856	0.933528	0.244	0.13753	0.327544
MN/BR	517	0.92274	0.880221	0.95455	0.959818	0.936523	0.97604	0.979497	0.966568	0.987625	0.244	0.13753	0.327544
MN/BR	580	0.930527	0.886756	0.961481	0.964013	0.939576	0.979923	0.981677	0.965926	0.989857	0.244	0.13753	0.327544
MN/BR	589	0.931889	0.882278	0.961893	0.964744	0.940166	0.979806	0.982056	0.969592	0.990284	0.244	0.13753	0.327544
MN/BR	616	0.852315	0.738028	0.920805	0.92027	0.850211	0.957404	0.95848	0.916403	0.979071	0.244	0.13753	0.327544
MN/BR	643	0.542155	0.156438	0.774784	0.703114	0.309237	0.873891	0.82568	0.413952	0.931683	0.244	0.13753	0.327544
MN/BR	679	0.581755	0.250462	0.777889	0.735582	0.406877	0.876734	0.847649	0.61509	0.930726	0.244	0.13753	0.327544
MN/BR	688	0.731588	0.493383	0.85656	0.844991	0.680235	0.9225	0.915984	0.793618	0.962935	0.244	0.13753	0.327544
MN/FU	400	0.89036	0.812023	0.935622	0.942	0.896509	0.967816	0.970134	0.945688	0.983443	0.146	0.0492197	0.233487
MN/FU	418	0.599746	0.327789	0.763432	0.749801	0.472356	0.863193	0.857013	0.663024	0.932394	0.146	0.0492197	0.233487
MN/FU	427	0.000372101	9.57e-05	0.301011	0.000743926	0.000107355	0.459656	0.00148675	0.000300632	0.651972	0.146	0.0492197	0.233487
MN/FU	445	0.819403	0.671761	0.900318	0.900739	0.811044	0.945505	0.947777	0.894318	0.9728	0.146	0.0492197	0.233487
MN/FU	517	0.92113	0.877023	0.952709	0.958946	0.932211	0.976739	0.979043	0.964663	0.98812	0.146	0.0492197	0.233487
MN/FU	580	0.955565	0.926673	0.974433	0.977277	0.96122	0.986901	0.988508	0.980559	0.993254	0.146	0.0492197	0.233487
MN/FU	589	0.955643	0.924449	0.975072	0.977318	0.962223	0.987768	0.988529	0.980416	0.993657	0.146	0.0492197	0.233487
MN/FU	616	0.820323	0.686426	0.893665	0.901294	0.831066	0.943517	0.948085	0.906937	0.97158	0.146	0.0492197	0.233487
MN/FU	643	0.364523	0.0109468	0.682943	0.534286	0.0213449	0.821722	0.696462	0.0453659	0.895613	0.146	0.0492197	0.233487
MN/FU	679	0.595873	0.206419	0.802058	0.746768	0.349007	0.891602	0.855028	0.457887	0.943809	0.146	0.0492197	0.233487
MN/FU	688	0.785677	0.619456	0.87972	0.879976	0.760538	0.937681	0.936157	0.854325	0.967238	0.146	0.0492197	0.233487
VI/OL	400	0.00422706	0.000258502	0.395527	0.00841853	0.000225717	0.55631	0.0166965	0.000461728	0.723429	0.059	0.0336212	0.0862041
VI/OL	418	0.000160473	0.000152729	0.479223	0.000320894	0.000309766	0.625713	0.000641582	0.000468048	0.766591	0.059	0.0336212	0.0862041
VI/OL	427	0.0708767	0.000219704	0.47009	0.132371	0.00034404	0.657765	0.233795	0.00133899	0.775346	0.059	0.0336212	0.0862041
VI/OL	445	0.531335	0.130485	0.762157	0.69395	0.273973	0.867225	0.819328	0.351353	0.922219	0.059	0.0336212	0.0862041
VI/OL	517	0.561738	0.176749	0.7834	0.719375	0.259102	0.869841	0.836787	0.42069	0.92775	0.059	0.0336212	0.0862041
VI/OL	580	0.571101	0.190211	0.778026	0.727007	0.3239	0.878804	0.841927	0.365862	0.931749	0.059	0.0336212	0.0862041
VI/OL	589	0.529725	0.127632	0.7568	0.692575	0.216134	0.862783	0.818369	0.30295	0.927479	0.059	0.0336212	0.0862041
VI/OL	616	0.398151	0.00876291	0.744182	0.569539	0.015438	0.855452	0.72574	0.0153501	0.917567	0.059	0.0336212	0.0862041
VI/OL	643	0.782515	0.536891	0.882817	0.87799	0.718696	0.93545	0.935031	0.826035	0.967985	0.059	0.0336212	0.0862041
VI/OL	679	0.792398	0.590959	0.885933	0.884176	0.741192	0.935978	0.938528	0.861133	0.967721	0.059	0.0336212	0.0862041
VI/OL	688	0.258061	0.00318908	0.605354	0.410251	0.00607766	0.758661	0.581813	0.0137488	0.863782	0.059	0.0336212	0.0862041
VI/SA	400	0.774587	0.615509	0.877517	0.872977	0.777017	0.931522	0.932181	0.863563	0.96486	0.1	0.0548741	0.140221
VI/SA	418	0.124567	0.000366071	0.518806	0.221537	0.000686013	0.67268	0.362719	0.00271794	0.83714	0.1	0.0548741	0.140221
VI/SA	427	0.843589	0.732471	0.90775	0.91516	0.852487	0.952349	0.955701	0.919784	0.976199	0.1	0.0548741	0.140221
VI/SA	445	0.86727	0.787053	0.91988	0.928918	0.875939	0.961236	0.963149	0.936277	0.979208	0.1	0.0548741	0.140221
VI/SA	517	0.390996	0.0278936	0.685513	0.562182	0.04998	0.83122	0.719739	0.0919838	0.900523	0.1	0.0548741	0.140221
VI/SA	580	0.523503	0.148128	0.763942	0.687236	0.167464	0.865668	0.814629	0.415302	0.930602	0.1	0.0548741	0.140221
VI/SA	589	0.411821	0.0258506	0.726527	0.58339	0.0550199	0.828828	0.736888	0.158499	0.902317	0.1	0.0548741	0.140221
VI/SA	616	0.312006	0.0125093	0.609879	0.475616	0.0192822	0.764625	0.644634	0.0330727	0.867198	0.1	0.0548741	0.140221
VI/SA	643	0.503963	0.114708	0.724866	0.67018	0.253623	0.850616	0.802524	0.328476	0.915276	0.1	0.0548741	0.140221
VI/SA	679	0.683539	0.367712	0.845355	0.812026	0.549588	0.913872	0.896263	0.700548	0.95082	0.1	0.0548741	0.140221
VI/SA	688	0.415207	0.0336112	0.71293	0.58678	0.0515117	0.8312	0.739586	0.176689	0.907977	0.1	0.0548741	0.140221
VI/BR	400	0.343494	0.00583357	0.640566	0.511344	0.0148992	0.783122	0.676675	0.0280724	0.883112	0.167	0.104194	0.232873
VI/BR	418	0.903355	0.838964	0.942884	0.949224	0.912134	0.971625	0.973951	0.953546	0.984566	0.167	0.104194	0.232873
VI/BR	427	0.75367	0.43875	0.87792	0.859534	0.628073	0.93479	0.924462	0.792409	0.968299	0.167	0.104194	0.232873
VI/BR	445	0.792973	0.590233	0.889358	0.884534	0.75983	0.94138	0.93873	0.864276	0.969148	0.167	0.104194	0.232873
VI/BR	517	0.794634	0.621088	0.8781	0.885567	0.773797	0.937219	0.939311	0.866335	0.967516	0.167	0.104194	0.232873
VI/BR	580	0.809878	0.637977	0.889101	0.894953	0.786886	0.943235	0.944565	0.88101	0.970202	0.167	0.104194	0.232873
VI/BR	589	0.823703	0.660774	0.899189	0.90333	0.817088	0.949357	0.94921	0.889301	0.972563	0.167	0.104194	0.232873
VI/BR	616	0.0717569	0.000285685	0.489442	0.133905	0.000287481	0.63079	0.236184	0.000731046	0.77747	0.167	0.104194	0.232873
VI/BR	643	0.700871	0.400726	0.838315	0.824132	0.594231	0.914776	0.903588	0.751943	0.955293	0.167	0.104194	0.232873
VI/BR	679	0.335802	0.00613461	0.673748	0.502772	0.0138598	0.801504	0.669126	0.0310629	0.889365	0.167	0.104194	0.232873
VI/BR	688	0.35259	0.0118486	0.676917	0.521355	0.0112455	0.8202	0.685382	0.0365271	0.891999	0.167	0.104194	0.232873
VI/FU	400	0.936165	0.900817	0.959084	0.96703	0.947373	0.979853	0.983239	0.973986	0.98923	0.079	0.0341621	0.114488
VI/FU	418	0.841561	0.713905	0.904344	0.913965	0.833424	0.951377	0.955049	0.912887	0.974995	0.079	0.0341621	0.114488
VI/FU	427	0.0361652	0.000143087	0.49076	0.0698059	0.000376539	0.654921	0.130502	0.000450183	0.790083	0.079	0.0341621	0.114488
VI/FU	445	0.920143	0.865858	0.951692	0.958411	0.927189	0.9754	0.978764	0.963913	0.987582	0.079	0.0341621	0.114488
VI/FU	517	0.83536	0.71156	0.897569	0.910296	0.834267	0.947042	0.953042	0.906443	0.972021	0.079	0.0341621	0.114488
VI/FU	580	0.877719	0.79373	0.925264	0.934878	0.885049	0.960207	0.966343	0.941847	0.980248	0.079	0.0341621	0.114488
VI/FU	589	0.881033	0.802074	0.925158	0.936755	0.889702	0.963102	0.967345	0.940795	0.981252	0.079	0.0341621	0.114488
VI/FU	616	0.445484	0.0605805	0.73652	0.616381	0.0537231	0.855835	0.762668	0.181222	0.916512	0.079	0.0341621	0.114488
VI/FU	643	0.606578	0.233075	0.796848	0.755118	0.367468	0.888542	0.860475	0.474589	0.946149	0.079	0.0341621	0.114488
VI/FU	679	0.156138	0.000794374	0.56409	0.270102	0.00152224	0.733071	0.425324	0.00295436	0.827979	0.079	0.0341621	0.114488
VI/FU	688	0.365034	0.0110037	0.68177	0.534835	0.0316927	0.811156	0.696928	0.0554782	0.898375	0.079	0.0341621	0.114488
OL/SA	400	0.799109	0.694509	0.864818	0.888339	0.816984	0.927398	0.940868	0.900203	0.960741	0.073	0.0420052	0.101643
OL/SA	418	0.207517	0.00410625	0.517405	0.343708	0.00929933	0.676171	0.511581	0.0121998	0.810408	0.073	0.0420052	0.101643
OL/SA	427	0.817743	0.712652	0.87414	0.899734	0.831698	0.934296	0.947221	0.911407	0.966735	0.073	0.0420052	0.101643
OL/SA	445	0.746744	0.604627	0.832714	0.855013	0.754093	0.904561	0.92184	0.858273	0.949956	0.073	0.0420052	0.101643
OL/SA	517	0.0152155	8.09e-05	0.317827	0.029975	9.24e-05	0.466004	0.0582053	0.000496183	0.640439	0.073	0.0420052	0.101643
OL/SA	580	0.0400156	0.000216126	0.351519	0.076952	0.000295686	0.542372	0.142907	0.000303728	0.710808	0.073	0.0420052	0.101643
OL/SA	589	0.00446568	5.51e-05	0.302193	0.00889166	0.000313607	0.506247	0.0176266	0.000314738	0.669171	0.073	0.0420052	0.101643
OL/SA	616	0.0904415	0.000203678	0.446846	0.16588	0.000524068	0.635795	0.284558	0.00128572	0.77845	0.073	0.0420052	0.101643
OL/SA	643	0.0682948	9.78e-05	0.455612	0.127858	0.000458738	0.623875	0.226727	0.000543582	0.752	0.073	0.0420052	0.101643
OL/SA	679	0.0130556	0.00011029	0.358547	0.0257748	0.000226754	0.534147	0.0502543	0.000418448	0.717444	0.073	0.0420052	0.101643
OL/SA	688	0.108158	0.000305949	0.431777	0.195203	0.000835439	0.609013	0.326644	0.00153953	0.769644	0.073	0.0420052	0.101643
OL/BR	400	0.393757	0.0144592	0.711416	0.565029	0.0222156	0.819373	0.722069	0.0538856	0.899377	0.185	0.116587	0.251503
OL/BR	418	0.950896	0.916929	0.967477	0.97483	0.958634	0.983733	0.987255	0.978642	0.991835	0.185	0.116587	0.251503
OL/BR	427	0.790916	0.485018	0.894787	0.883253	0.669446	0.94395	0.938008	0.793167	0.971746	0.185	0.116587	0.251503
OL/BR	445	0.901342	0.829797	0.936988	0.948111	0.912082	0.968416	0.973365	0.953145	0.983446	0.185	0.116587	0.251503
OL/BR	517	0.895157	0.819233	0.934628	0.944678	0.904903	0.965049	0.971552	0.949433	0.982895	0.185	0.116587	0.251503
OL/BR	580	0.914707	0.856146	0.946317	0.955454	0.918028	0.972954	0.977219	0.957369	0.985829	0.185	0.116587	0.251503
OL/BR	589	0.920305	0.861757	0.949939	0.958499	0.925968	0.973618	0.97881	0.961863	0.986765	0.185	0.116587	0.251503
OL/BR	616	0.579466	0.137972	0.792567	0.733749	0.314862	0.883824	0.846431	0.399652	0.938497	0.185	0.116587	0.251503
OL/BR	643	0.933577	0.887667	0.956963	0.965647	0.940232	0.978783	0.982524	0.970568	0.989308	0.185	0.116587	0.251503
OL/BR	679	0.850572	0.721574	0.917478	0.919253	0.823425	0.954131	0.957928	0.90778	0.977123	0.185	0.116587	0.251503
OL/BR	688	0.592905	0.248248	0.764739	0.744433	0.358606	0.879304	0.853495	0.594483	0.93434	0.185	0.116587	0.251503
OL/FU	400	0.9548	0.92844	0.969689	0.976878	0.963821	0.984804	0.988304	0.981125	0.992215	0.046	0.0249412	0.0709382
OL/FU	418	0.931543	0.878284	0.957488	0.964559	0.940074	0.978545	0.98196	0.966866	0.988703	0.046	0.0249412	0.0709382
OL/FU	427	0.188688	0.000895633	0.638041	0.317473	0.00131196	0.79594	0.481942	0.00360831	0.898266	0.046	0.0249412	0.0709382
OL/FU	445	0.960395	0.940676	0.972523	0.979797	0.969827	0.985891	0.989796	0.984616	0.992776	0.046	0.0249412	0.0709382
OL/FU	517	0.925303	0.881822	0.950914	0.961203	0.935749	0.975475	0.980218	0.967772	0.987583	0.046	0.0249412	0.0709382
OL/FU	580	0.944277	0.909239	0.962013	0.97134	0.954821	0.980456	0.985462	0.976343	0.990307	0.046	0.0249412	0.0709382
OL/FU	589	0.945804	0.912835	0.963134	0.972148	0.957102	0.981101	0.985877	0.977588	0.990658	0.046	0.0249412	0.0709382
OL/FU	616	0.834787	0.610487	0.913711	0.909955	0.769835	0.954095	0.952855	0.850832	0.976772	0.046	0.0249412	0.0709382
OL/FU	643	0.928665	0.877513	0.953171	0.963013	0.938344	0.975889	0.981158	0.967163	0.987983	0.046	0.0249412	0.0709382
OL/FU	679	0.845158	0.724997	0.907009	0.916082	0.845068	0.951121	0.956203	0.915543	0.976047	0.046	0.0249412	0.0709382
OL/FU	688	0.629078	0.342062	0.787784	0.772311	0.52714	0.884677	0.87153	0.672992	0.935531	0.046	0.0249412	0.0709382
SA/BR	400	0.858793	0.770101	0.932845	0.924033	0.871723	0.966546	0.960517	0.931407	0.983337	0.243	0.142731	0.335664
SA/BR	418	0.907481	0.847812	0.946585	0.951497	0.916099	0.972072	0.975146	0.958907	0.986759	0.243	0.142731	0.335664
SA/BR	427	0.00534774	0.000178824	0.413349	0.0106386	0.000290286	0.618963	0.0210532	0.000394569	0.751623	0.243	0.142731	0.335664
SA/BR	445	0.962423	0.943193	0.977723	0.980852	0.970044	0.988805	0.990333	0.984887	0.994434	0.243	0.142731	0.335664
SA/BR	517	0.881419	0.812625	0.926699	0.936973	0.893558	0.962231	0.967461	0.945708	0.981617	0.243	0.142731	0.335664
SA/BR	580	0.896505	0.813489	0.943632	0.945429	0.898645	0.969224	0.971949	0.94935	0.984321	0.243	0.142731	0.335664
SA/BR	589	0.892418	0.814513	0.940763	0.943151	0.89967	0.968534	0.970744	0.944775	0.984785	0.243	0.142731	0.335664
SA/BR	616	0.591031	0.205667	0.807783	0.742953	0.368694	0.891354	0.852522	0.48946	0.942507	0.243	0.142731	0.335664
SA/BR	643	0.879915	0.783549	0.935326	0.936122	0.877566	0.968245	0.967007	0.9367	0.98313	0.243	0.142731	0.335664
SA/BR	679	0.777419	0.588304	0.879476	0.874773	0.754427	0.93547	0.933204	0.85995	0.966986	0.243	0.142731	0.335664
SA/BR	688	0.685097	0.417536	0.838598	0.813125	0.545564	0.910999	0.896932	0.731835	0.954071	0.243	0.142731	0.335664
SA/FU	400	0.971711	0.957144	0.981905	0.985652	0.97798	0.991202	0.992774	0.989022	0.995566	0.146	0.0943928	0.180265
SA/FU	418	0.77543	0.639174	0.869361	0.873512	0.776376	0.929195	0.932486	0.866474	0.962768	0.146	0.0943928	0.180265
SA/FU	427	0.757631	0.525473	0.885995	0.862105	0.69509	0.936659	0.925947	0.816143	0.968941	0.146	0.0943928	0.180265
SA/FU	445	0.976516	0.964768	0.986163	0.988119	0.981656	0.992751	0.994024	0.990532	0.996392	0.146	0.0943928	0.180265
SA/FU	517	0.890644	0.831481	0.935497	0.942159	0.909028	0.965128	0.970218	0.949325	0.981838	0.146	0.0943928	0.180265
SA/FU	580	0.934525	0.894291	0.962006	0.966155	0.943061	0.980338	0.982786	0.97028	0.990424	0.146	0.0943928	0.180265
SA/FU	589	0.929994	0.882363	0.959547	0.963727	0.93926	0.980014	0.981529	0.966626	0.989772	0.146	0.0943928	0.180265
SA/FU	616	0.689719	0.429554	0.828182	0.816372	0.588565	0.90994	0.898904	0.75559	0.953879	0.146	0.0943928	0.180265
SA/FU	643	0.86117	0.735094	0.926184	0.925407	0.847294	0.96173	0.961259	0.920104	0.981436	0.146	0.0943928	0.180265
SA/FU	679	0.804387	0.615872	0.896004	0.89159	0.771881	0.945766	0.942689	0.860551	0.970804	0.146	0.0943928	0.180265
SA/FU	688	0.735373	0.485112	0.855847	0.84751	0.651089	0.924638	0.917462	0.789746	0.960468	0.146	0.0943928	0.180265
BR/FU	400	0.861183	0.686269	0.932683	0.925415	0.827972	0.966717	0.961263	0.895297	0.983177	0.152	0.0943928	0.199092
BR/FU	418	0.084899	0.00019488	0.505292	0.15651	0.000468064	0.688933	0.27066	0.00153531	0.803783	0.152	0.0943928	0.199092
BR/FU	427	0.680096	0.336965	0.837956	0.809592	0.515654	0.918441	0.894779	0.666616	0.959248	0.152	0.0943928	0.199092
BR/FU	445	0.559881	0.143276	0.777885	0.717851	0.284307	0.88423	0.835755	0.435777	0.933308	0.152	0.0943928	0.199092
BR/FU	517	0.0205336	9.8e-05	0.390844	0.0402409	0.000298866	0.591689	0.0773684	0.000527915	0.755011	0.152	0.0943928	0.199092
BR/FU	580	0.0283353	0.000142769	0.470203	0.0551091	0.000280227	0.650421	0.104461	0.0004423	0.773483	0.152	0.0943928	0.199092
BR/FU	589	0.00938514	9.83e-05	0.413745	0.0185957	0.000266713	0.59696	0.0365125	0.00104801	0.749153	0.152	0.0943928	0.199092
BR/FU	616	0.259548	0.00339886	0.615059	0.412129	0.00827854	0.743852	0.583699	0.0241817	0.867201	0.152	0.0943928	0.199092
BR/FU	643	0.197718	0.000552764	0.574126	0.330158	0.000804836	0.738478	0.496419	0.0045909	0.853074	0.152	0.0943928	0.199092
BR/FU	679	0.130078	0.00125553	0.545414	0.230211	0.00108481	0.682733	0.374263	0.00191758	0.822707	0.152	0.0943928	0.199092
BR/FU	688	0.0126893	0.000156494	0.452897	0.0250606	0.000428889	0.59517	0.0488958	0.000601222	0.74426	0.152	0.0943928	0.199092

## Sheet: NIR wild
Pairwise species	wavelength nm	PST_0.25	CI_low_0.25	CI_upper_0.25	PST_0.5	CI_low_0.5	CI_upper_0.5	PST_0.75	CI_low_0.75	CI_upper_0.75	FST	CI_low_FST	CI_upper_FST
GE/MN	706	0.00419259	0.000164023	0.419336	0.00835018	0.000858312	0.58876	0.0165621	0.000841935	0.742175	0.011	-0.0022938	0.0325352
GE/MN	733	0.679088	0.488085	0.806273	0.808877	0.661469	0.8948	0.894342	0.800811	0.943897	0.011	-0.0022938	0.0325352
GE/MN	760	0.498288	0.061488	0.808551	0.665143	0.0840389	0.886029	0.798902	0.189389	0.941751	0.011	-0.0022938	0.0325352
GE/MN	787	0.426158	0.102856	0.687069	0.597631	0.153987	0.799807	0.748146	0.302238	0.889013	0.011	-0.0022938	0.0325352
GE/MN	985	0.644103	0.30217	0.81564	0.783531	0.462	0.899434	0.878629	0.601847	0.946137	0.011	-0.0022938	0.0325352
GE/VI	706	0.732386	0.487296	0.8543	0.845523	0.666871	0.923041	0.916296	0.802408	0.95992	0.13	0.0365378	0.21926
GE/VI	733	0.719274	0.459398	0.854933	0.836718	0.647894	0.918498	0.911101	0.76187	0.957943	0.13	0.0365378	0.21926
GE/VI	760	0.0186568	4.50133e-05	0.345717	0.0366301	0.000307532	0.506271	0.0706716	0.000561418	0.65808	0.13	0.0365378	0.21926
GE/VI	787	0.0201934	0.000195748	0.404015	0.0395873	0.000371083	0.585894	0.0761597	0.000726781	0.753552	0.13	0.0365378	0.21926
GE/VI	985	0.207332	0.00179044	0.538252	0.343454	0.00514852	0.727524	0.5113	0.00849983	0.841424	0.13	0.0365378	0.21926
GE/OL	706	0.891409	0.818519	0.931136	0.942587	0.905021	0.963209	0.970445	0.951142	0.981136	0.162	0.0632711	0.276691
GE/OL	733	0.878288	0.761675	0.928518	0.9352	0.860932	0.96252	0.966515	0.927578	0.981403	0.162	0.0632711	0.276691
GE/OL	760	0.335755	0.0510388	0.595403	0.50272	0.104346	0.738717	0.66908	0.240629	0.851085	0.162	0.0632711	0.276691
GE/OL	787	0.105194	0.000128258	0.557095	0.190363	0.000988943	0.729239	0.31984	0.000795425	0.847487	0.162	0.0632711	0.276691
GE/OL	985	0.332627	0.0224685	0.615762	0.499205	0.0418634	0.757268	0.66596	0.0725729	0.876773	0.162	0.0632711	0.276691
GE/SA	706	0.87758	0.799875	0.930259	0.934799	0.884231	0.964917	0.966301	0.938484	0.981827	0.233	0.121149	0.322463
GE/SA	733	0.549365	0.175595	0.759739	0.709148	0.276719	0.867857	0.829827	0.45755	0.925985	0.233	0.121149	0.322463
GE/SA	760	0.80296	0.640324	0.890454	0.890713	0.792249	0.941774	0.942198	0.877943	0.970358	0.233	0.121149	0.322463
GE/SA	787	0.0279335	0.000223372	0.478147	0.0543488	0.000285124	0.664614	0.103095	0.000794733	0.797818	0.233	0.121149	0.322463
GE/SA	985	0.378404	0.00607863	0.711734	0.549046	0.0311899	0.834202	0.708883	0.0491512	0.915271	0.233	0.121149	0.322463
GE/BR	706	0.815482	0.679107	0.896905	0.898364	0.823243	0.944928	0.946461	0.893152	0.971837	0.272	0.143377	0.370852
GE/BR	733	0.859033	0.780893	0.90806	0.924172	0.882953	0.953633	0.960592	0.934203	0.975811	0.272	0.143377	0.370852
GE/BR	760	0.73051	0.489619	0.849066	0.844271	0.691306	0.919612	0.915561	0.798174	0.958098	0.272	0.143377	0.370852
GE/BR	787	0.374349	0.0154636	0.661915	0.544766	0.0521183	0.792428	0.705305	0.0432764	0.887437	0.272	0.143377	0.370852
GE/BR	985	0.84187	0.749944	0.906834	0.914147	0.84577	0.949726	0.955148	0.921691	0.974437	0.272	0.143377	0.370852
GE/FU	706	0.876692	0.814361	0.921681	0.934295	0.890348	0.959475	0.966032	0.943969	0.979347	0.175	0.0506264	0.292942
GE/FU	733	0.865532	0.791406	0.912836	0.92792	0.87822	0.955786	0.962613	0.937107	0.976615	0.175	0.0506264	0.292942
GE/FU	760	0.716719	0.508047	0.837417	0.834987	0.668634	0.912576	0.910074	0.80677	0.956833	0.175	0.0506264	0.292942
GE/FU	787	0.291552	0.00286001	0.68304	0.451476	0.006583	0.787164	0.622092	0.0146556	0.888972	0.175	0.0506264	0.292942
GE/FU	985	0.685502	0.415626	0.825045	0.81341	0.603603	0.903479	0.897105	0.733799	0.945789	0.175	0.0506264	0.292942
MN/VI	706	0.642248	0.337828	0.822429	0.782157	0.447309	0.899561	0.877764	0.616171	0.949314	0.111	0.0427114	0.18184
MN/VI	733	0.00080574	8.51872e-05	0.258045	0.00161018	6.95407e-05	0.4115	0.00321519	0.000134182	0.554446	0.111	0.0427114	0.18184
MN/VI	760	0.461728	0.0766724	0.7096	0.631756	0.134234	0.849848	0.774327	0.207699	0.911194	0.111	0.0427114	0.18184
MN/VI	787	0.357115	0.0556453	0.628718	0.526285	0.110209	0.770399	0.689629	0.180489	0.865447	0.111	0.0427114	0.18184
MN/VI	985	0.299958	0.0171217	0.621098	0.461489	0.0341878	0.759649	0.631533	0.0548878	0.867539	0.111	0.0427114	0.18184
MN/SA	706	0.835327	0.698509	0.913025	0.910276	0.816043	0.95257	0.953031	0.897461	0.976351	0.214	0.131724	0.276123
MN/SA	733	0.353327	0.0249178	0.64968	0.52216	0.0376128	0.797454	0.686078	0.0920322	0.898889	0.214	0.131724	0.276123
MN/SA	760	0.856028	0.722422	0.927162	0.92243	0.83745	0.962165	0.95965	0.911995	0.98155	0.214	0.131724	0.276123
MN/SA	787	0.600102	0.253665	0.817766	0.75008	0.400122	0.911439	0.857195	0.587408	0.946785	0.214	0.131724	0.276123
MN/SA	985	0.813527	0.632164	0.917527	0.897176	0.749374	0.956842	0.945802	0.868752	0.977123	0.214	0.131724	0.276123
MN/OL	706	0.842826	0.702696	0.905342	0.91471	0.83718	0.948142	0.955456	0.910366	0.973585	0.138	0.0571893	0.242872
MN/OL	733	0.070793	0.000241828	0.33995	0.132225	0.000450341	0.476471	0.233567	0.000991865	0.635099	0.138	0.0571893	0.242872
MN/OL	760	0.686506	0.39518	0.824951	0.814116	0.565522	0.905267	0.897535	0.753289	0.950911	0.138	0.0571893	0.242872
MN/OL	787	0.681989	0.457652	0.810391	0.810932	0.614152	0.892387	0.895596	0.775778	0.944803	0.138	0.0571893	0.242872
MN/OL	985	0.764461	0.578271	0.853732	0.86651	0.739527	0.921704	0.928481	0.849925	0.958096	0.138	0.0571893	0.242872
MN/BR	706	0.752876	0.527898	0.868097	0.859018	0.68007	0.930536	0.924163	0.830808	0.963797	0.244	0.13753	0.327544
MN/BR	733	0.584002	0.274304	0.790416	0.737375	0.394282	0.883387	0.848838	0.5542	0.936467	0.244	0.13753	0.327544
MN/BR	760	0.812351	0.648838	0.903232	0.896461	0.788983	0.947756	0.945404	0.881146	0.974848	0.244	0.13753	0.327544
MN/BR	787	0.0368103	0.000331829	0.428872	0.0710069	0.000143391	0.582762	0.132598	0.00058279	0.784614	0.244	0.13753	0.327544
MN/BR	985	0.49479	0.105416	0.71909	0.662019	0.262292	0.847045	0.796644	0.441474	0.918199	0.244	0.13753	0.327544
MN/FU	706	0.827431	0.704021	0.89872	0.905568	0.829956	0.945465	0.950444	0.906601	0.971783	0.146	0.0492197	0.233487
MN/FU	733	0.485903	0.14485	0.729455	0.654017	0.250008	0.856429	0.790822	0.423129	0.917433	0.146	0.0492197	0.233487
MN/FU	760	0.794109	0.627194	0.885104	0.88524	0.776083	0.940252	0.939127	0.87029	0.96854	0.146	0.0492197	0.233487
MN/FU	787	0.707833	0.474218	0.849471	0.828925	0.654523	0.914249	0.906462	0.766007	0.957395	0.146	0.0492197	0.233487
MN/FU	985	0.00678246	9.0033e-05	0.338693	0.0134735	0.000166395	0.512013	0.0265888	0.000557665	0.677863	0.146	0.0492197	0.233487
VI/OL	706	0.739999	0.534579	0.848032	0.850574	0.699098	0.919397	0.919254	0.813877	0.957181	0.059	0.0336212	0.0862041
VI/OL	733	0.16438	0.000512247	0.581758	0.282348	0.0016792	0.727691	0.440361	0.00345743	0.863229	0.059	0.0336212	0.0862041
VI/OL	760	0.333116	0.00524146	0.659669	0.499755	0.00606528	0.799477	0.666449	0.021258	0.89006	0.059	0.0336212	0.0862041
VI/OL	787	0.327422	0.0044146	0.7055	0.49332	0.00429559	0.818318	0.660702	0.0156157	0.904152	0.059	0.0336212	0.0862041
VI/OL	985	0.726636	0.442019	0.851439	0.841679	0.626257	0.917788	0.914034	0.750923	0.959374	0.059	0.0336212	0.0862041
VI/SA	706	0.588748	0.179991	0.789272	0.741147	0.278403	0.883945	0.851332	0.522306	0.936175	0.1	0.0548741	0.140221
VI/SA	733	0.274485	0.00526084	0.633508	0.430738	0.00877761	0.773496	0.60212	0.0152304	0.880131	0.1	0.0548741	0.140221
VI/SA	760	0.727338	0.4329	0.871941	0.842149	0.626223	0.932677	0.914311	0.764916	0.96399	0.1	0.0548741	0.140221
VI/SA	787	0.107956	0.00027611	0.521697	0.194874	0.000866286	0.690575	0.326184	0.00232728	0.82013	0.1	0.0548741	0.140221
VI/SA	985	0.610638	0.25966	0.796793	0.758256	0.424072	0.888005	0.862509	0.61497	0.93735	0.1	0.0548741	0.140221
VI/BR	706	0.392115	0.024236	0.706547	0.563337	0.0577398	0.826484	0.720686	0.0972149	0.907754	0.167	0.104194	0.232873
VI/BR	733	0.540319	0.20705	0.74686	0.701568	0.290621	0.852924	0.824613	0.489553	0.924825	0.167	0.104194	0.232873
VI/BR	760	0.656427	0.309006	0.829464	0.792582	0.465514	0.914718	0.884291	0.62856	0.952093	0.167	0.104194	0.232873
VI/BR	787	0.317898	0.00355897	0.629452	0.482432	0.0168495	0.778671	0.650865	0.0283217	0.878746	0.167	0.104194	0.232873
VI/BR	985	0.76198	0.554402	0.860254	0.864913	0.693766	0.9294	0.927564	0.825676	0.962315	0.167	0.104194	0.232873
VI/FU	706	0.787287	0.600034	0.875165	0.880985	0.760368	0.934396	0.936727	0.855105	0.966365	0.079	0.0341621	0.114488
VI/FU	733	0.514004	0.145719	0.751059	0.679	0.24995	0.853747	0.808815	0.354581	0.92005	0.079	0.0341621	0.114488
VI/FU	760	0.717607	0.443678	0.85801	0.835589	0.58073	0.922766	0.910432	0.744597	0.960322	0.079	0.0341621	0.114488
VI/FU	787	0.456159	0.0645216	0.727567	0.626524	0.0945965	0.847387	0.770384	0.141655	0.920542	0.079	0.0341621	0.114488
VI/FU	985	0.4592	0.0648015	0.725539	0.629386	0.0947944	0.846723	0.772543	0.213257	0.912814	0.079	0.0341621	0.114488
OL/SA	706	0.0244466	7.72495e-05	0.3459	0.0477264	0.00038456	0.546151	0.0911047	0.000392229	0.676867	0.073	0.0420052	0.101643
OL/SA	733	0.605544	0.220675	0.786567	0.754316	0.393364	0.882014	0.859955	0.580855	0.936004	0.073	0.0420052	0.101643
OL/SA	760	0.615375	0.308422	0.785632	0.761897	0.457187	0.876561	0.86486	0.601259	0.934125	0.073	0.0420052	0.101643
OL/SA	787	0.0122768	0.000107961	0.41839	0.0242558	0.000322417	0.581677	0.0473627	0.00103816	0.745938	0.073	0.0420052	0.101643
OL/SA	985	0.00679096	5.81448e-05	0.294358	0.0134903	0.000184118	0.468646	0.0266215	0.000637268	0.675499	0.073	0.0420052	0.101643
OL/BR	706	0.170854	0.000441191	0.547901	0.291845	0.00129809	0.711819	0.451827	0.00287276	0.844948	0.185	0.116587	0.251503
OL/BR	733	0.562129	0.172719	0.768222	0.719696	0.292245	0.865333	0.837004	0.490894	0.935389	0.185	0.116587	0.251503
OL/BR	760	0.51793	0.143326	0.740366	0.682417	0.220921	0.854566	0.811234	0.379292	0.92376	0.185	0.116587	0.251503
OL/BR	787	0.697572	0.396341	0.834182	0.821847	0.623469	0.90944	0.902213	0.731975	0.953072	0.185	0.116587	0.251503
OL/BR	985	0.921763	0.870151	0.950111	0.959289	0.929888	0.974346	0.979222	0.963963	0.986728	0.185	0.116587	0.251503
OL/FU	706	0.496642	0.0241107	0.768159	0.663675	0.0676219	0.862928	0.797842	0.113503	0.930739	0.046	0.0249412	0.0709382
OL/FU	733	0.52175	0.0778264	0.750969	0.685724	0.20291	0.871981	0.813566	0.285812	0.928776	0.046	0.0249412	0.0709382
OL/FU	760	0.670536	0.305038	0.836395	0.802779	0.450412	0.906528	0.890602	0.600476	0.952049	0.046	0.0249412	0.0709382
OL/FU	787	0.322034	0.00276678	0.667554	0.487179	0.0056166	0.817538	0.655172	0.0152846	0.898645	0.046	0.0249412	0.0709382
OL/FU	985	0.873474	0.793476	0.921189	0.932465	0.878337	0.957667	0.965052	0.933911	0.978723	0.046	0.0249412	0.0709382
SA/BR	706	0.0652878	0.000366963	0.513553	0.122573	0.000269198	0.679283	0.218379	0.000788091	0.793766	0.243	0.142731	0.335664
SA/BR	733	0.786286	0.613438	0.880052	0.880359	0.756134	0.936719	0.936373	0.865628	0.96801	0.243	0.142731	0.335664
SA/BR	760	0.0240192	0.000266997	0.445685	0.0469115	0.000211926	0.639756	0.0896189	0.000556657	0.758159	0.243	0.142731	0.335664
SA/BR	787	0.546848	0.187059	0.790632	0.707048	0.255907	0.876247	0.828387	0.376146	0.935858	0.243	0.142731	0.335664
SA/BR	985	0.903878	0.837235	0.944432	0.949513	0.915058	0.971033	0.974103	0.957975	0.984908	0.243	0.142731	0.335664
SA/FU	706	0.379987	0.0172297	0.667171	0.550711	0.0572197	0.800895	0.710269	0.11093	0.891619	0.146	0.0943928	0.180265
SA/FU	733	0.763364	0.566807	0.867747	0.865804	0.72203	0.929111	0.928076	0.832272	0.963743	0.146	0.0943928	0.180265
SA/FU	760	0.00447761	0.000157304	0.384864	0.00891531	0.000230848	0.551958	0.0176731	0.00041908	0.720903	0.146	0.0943928	0.180265
SA/FU	787	0.22188	0.00148737	0.596539	0.363178	0.0023203	0.76058	0.53284	0.00948092	0.862628	0.146	0.0943928	0.180265
SA/FU	985	0.841751	0.72521	0.910262	0.914077	0.832759	0.951403	0.95511	0.912478	0.975457	0.146	0.0943928	0.180265
BR/FU	706	0.468243	0.0892899	0.705632	0.637828	0.171441	0.836979	0.77887	0.249803	0.909284	0.152	0.0943928	0.199092
BR/FU	733	0.0302773	0.000179135	0.441689	0.058775	0.000748557	0.602568	0.111025	0.00068229	0.740263	0.152	0.0943928	0.199092
BR/FU	760	0.0365494	9.80543e-05	0.430943	0.0705213	0.000419206	0.607608	0.131751	0.0014226	0.752005	0.152	0.0943928	0.199092
BR/FU	787	0.711721	0.450209	0.84454	0.831586	0.633105	0.91208	0.90805	0.78933	0.953326	0.152	0.0943928	0.199092
BR/FU	985	0.522425	0.13966	0.776793	0.686307	0.136256	0.868412	0.813976	0.350515	0.927813	0.152	0.0943928	0.199092

## Sheet: SWIR wild
Pairwise species	wavelength nm	PST_0.25	CI_low_0.25	CI_upper_0.25	PST_0.5	CI_low_0.5	CI_upper_0.5	PST_0.75	CI_low_0.75	CI_upper_0.75	FST	CI_low_FST	CI_upper_FST
GE/MN	1390	0.164389	0.000459265	0.632468	0.28236	0.000480282	0.750349	0.440376	0.0032068	0.858016	0.011	-0.0022938	0.0325352
GE/MN	1432	0.080521	0.000315116	0.560675	0.149041	0.000244324	0.700193	0.259418	0.00064502	0.802715	0.011	-0.0022938	0.0325352
GE/MN	1435	0.103814	0.000202858	0.543011	0.1881	0.000858756	0.701473	0.31664	0.00128945	0.814047	0.011	-0.0022938	0.0325352
GE/MN	1444	0.178081	0.000859293	0.570384	0.302324	0.00123508	0.74901	0.464284	0.00314994	0.841875	0.011	-0.0022938	0.0325352
GE/MN	1660	0.000489805	0.000101309	0.414019	0.000979131	0.000222647	0.579244	0.00195635	0.000579869	0.743841	0.011	-0.0022938	0.0325352
GE/MN	1876	0.287759	0.00747935	0.710546	0.446914	0.0101527	0.831382	0.617748	0.025268	0.903212	0.011	-0.0022938	0.0325352
GE/MN	1912	0.27018	0.00285407	0.699058	0.42542	0.00603612	0.839402	0.596904	0.00670371	0.898275	0.011	-0.0022938	0.0325352
GE/MN	2056	0.283022	0.00266534	0.703865	0.44118	0.00474599	0.801172	0.612248	0.00864445	0.896219	0.011	-0.0022938	0.0325352
GE/MN	2137	0.169255	0.000394629	0.552965	0.28951	0.0013594	0.719215	0.449023	0.00385318	0.839128	0.011	-0.0022938	0.0325352
GE/MN	2218	0.00147773	0.000144981	0.386292	0.0029511	0.000272158	0.550261	0.00588484	0.00023232	0.720446	0.011	-0.0022938	0.0325352
GE/MN	2245	0.358064	0.00498463	0.715446	0.527316	0.0183346	0.834531	0.690513	0.058927	0.922277	0.011	-0.0022938	0.0325352
GE/MN	2290	0.319326	0.0052032	0.672122	0.484074	0.0153089	0.794594	0.652358	0.0489564	0.883882	0.011	-0.0022938	0.0325352
GE/VI	1390	0.680195	0.411958	0.818544	0.809662	0.555338	0.905806	0.894821	0.73147	0.947844	0.13	0.0365378	0.21926
GE/VI	1432	0.740754	0.509858	0.856287	0.851072	0.671073	0.923614	0.919545	0.808423	0.960793	0.13	0.0365378	0.21926
GE/VI	1435	0.74106	0.50932	0.853079	0.851274	0.69064	0.92083	0.919663	0.801943	0.961462	0.13	0.0365378	0.21926
GE/VI	1444	0.689337	0.422686	0.835449	0.816104	0.590732	0.90517	0.898741	0.734227	0.949644	0.13	0.0365378	0.21926
GE/VI	1660	0.676035	0.378148	0.832847	0.806708	0.554154	0.90779	0.893014	0.689014	0.95214	0.13	0.0365378	0.21926
GE/VI	1876	0.460217	0.0611597	0.716716	0.63034	0.18523	0.827562	0.773262	0.30952	0.910612	0.13	0.0365378	0.21926
GE/VI	1912	0.186779	0.000812901	0.586368	0.314766	0.000993535	0.73301	0.478816	0.00397703	0.827882	0.13	0.0365378	0.21926
GE/VI	2056	0.663777	0.283894	0.837565	0.797916	0.496697	0.908499	0.887601	0.683106	0.950255	0.13	0.0365378	0.21926
GE/VI	2137	0.798304	0.601445	0.895361	0.887841	0.747356	0.947777	0.940589	0.869701	0.971837	0.13	0.0365378	0.21926
GE/VI	2218	0.518121	0.125984	0.756761	0.682582	0.205695	0.859904	0.811351	0.347763	0.925816	0.13	0.0365378	0.21926
GE/VI	2245	0.225487	0.000521899	0.609542	0.367996	0.00286657	0.786399	0.538007	0.00471434	0.858796	0.13	0.0365378	0.21926
GE/VI	2290	0.854518	0.720216	0.918483	0.921553	0.854005	0.958301	0.959175	0.913645	0.978095	0.13	0.0365378	0.21926
GE/OL	1390	0.804538	0.61265	0.887998	0.891683	0.760748	0.94029	0.942741	0.859918	0.969391	0.162	0.0632711	0.276691
GE/OL	1432	0.924381	0.877311	0.950305	0.960705	0.93505	0.974939	0.979959	0.964241	0.987021	0.162	0.0632711	0.276691
GE/OL	1435	0.927039	0.874246	0.951963	0.962138	0.938672	0.975426	0.980704	0.967512	0.987856	0.162	0.0632711	0.276691
GE/OL	1444	0.886073	0.806021	0.9269	0.939596	0.888519	0.963847	0.968857	0.941487	0.981397	0.162	0.0632711	0.276691
GE/OL	1660	0.383722	0.0253843	0.687815	0.554622	0.0522556	0.801885	0.713514	0.07566	0.89222	0.162	0.0632711	0.276691
GE/OL	1876	0.641183	0.299895	0.806726	0.781367	0.419813	0.894181	0.877267	0.604741	0.944091	0.162	0.0632711	0.276691
GE/OL	1912	0.0526798	0.000617276	0.523324	0.100087	0.000360194	0.669228	0.181962	0.000624813	0.817333	0.162	0.0632711	0.276691
GE/OL	2056	0.72603	0.428183	0.851372	0.841272	0.603553	0.919749	0.913794	0.765136	0.956046	0.162	0.0632711	0.276691
GE/OL	2137	0.822146	0.671745	0.89669	0.902393	0.792926	0.944262	0.948693	0.891359	0.971259	0.162	0.0632711	0.276691
GE/OL	2218	0.490022	0.0260856	0.762543	0.657738	0.0863653	0.861005	0.793537	0.171206	0.924571	0.162	0.0632711	0.276691
GE/OL	2245	0.833034	0.675227	0.903863	0.908913	0.801941	0.948168	0.952283	0.888206	0.973455	0.162	0.0632711	0.276691
GE/OL	2290	0.875572	0.742323	0.930415	0.933658	0.86146	0.965324	0.965691	0.914624	0.982793	0.162	0.0632711	0.276691
GE/SA	1390	0.846155	0.755445	0.906618	0.916667	0.865496	0.949635	0.956522	0.926985	0.975141	0.233	0.121149	0.322463
GE/SA	1432	0.888326	0.814461	0.933218	0.940861	0.898311	0.966612	0.96953	0.947173	0.982726	0.233	0.121149	0.322463
GE/SA	1435	0.899551	0.840472	0.941989	0.947119	0.910546	0.970194	0.972842	0.954733	0.985109	0.233	0.121149	0.322463
GE/SA	1444	0.91139	0.848142	0.949482	0.953641	0.921837	0.974873	0.97627	0.959108	0.987175	0.233	0.121149	0.322463
GE/SA	1660	0.00131169	0.000126091	0.382804	0.00261994	0.000221928	0.546354	0.00522618	0.000730518	0.739565	0.233	0.121149	0.322463
GE/SA	1876	0.476472	0.081364	0.714714	0.645419	0.195635	0.827007	0.784504	0.309043	0.914494	0.233	0.121149	0.322463
GE/SA	1912	0.275635	0.00448218	0.604293	0.432154	0.00622238	0.757338	0.603502	0.0111081	0.858396	0.233	0.121149	0.322463
GE/SA	2056	0.717988	0.454789	0.846597	0.835848	0.635349	0.918458	0.910585	0.780537	0.958408	0.233	0.121149	0.322463
GE/SA	2137	0.703284	0.391147	0.84889	0.825798	0.561194	0.919924	0.904588	0.724083	0.957801	0.233	0.121149	0.322463
GE/SA	2218	0.626541	0.277517	0.793907	0.770397	0.479327	0.881336	0.87031	0.648993	0.943502	0.233	0.121149	0.322463
GE/SA	2245	0.797071	0.669094	0.883563	0.887078	0.794562	0.937231	0.94016	0.887368	0.966218	0.233	0.121149	0.322463
GE/SA	2290	0.886543	0.815367	0.934122	0.93986	0.895167	0.966023	0.968998	0.946071	0.982082	0.233	0.121149	0.322463
GE/BR	1390	0.0525735	9.63853e-05	0.421926	0.0998952	0.000408216	0.621169	0.181645	0.001459	0.768964	0.272	0.143377	0.370852
GE/BR	1432	0.0575979	0.000294541	0.507107	0.108922	0.000667244	0.705522	0.196447	0.000883711	0.807797	0.272	0.143377	0.370852
GE/BR	1435	0.0255882	0.000145213	0.432758	0.0498996	0.000330501	0.641582	0.095056	0.000924616	0.784381	0.272	0.143377	0.370852
GE/BR	1444	0.0436768	0.000215809	0.464634	0.083698	0.000767147	0.647594	0.154467	0.00129998	0.77994	0.272	0.143377	0.370852
GE/BR	1660	0.783383	0.576357	0.891796	0.878536	0.727293	0.947704	0.935341	0.824381	0.972	0.272	0.143377	0.370852
GE/BR	1876	0.00728648	7.83499e-05	0.447864	0.0144675	0.000266748	0.619138	0.0285224	0.000513087	0.776059	0.272	0.143377	0.370852
GE/BR	1912	0.200462	0.0016567	0.537886	0.333974	0.00367179	0.710796	0.500721	0.00519189	0.83398	0.272	0.143377	0.370852
GE/BR	2056	0.0378518	0.00021376	0.498497	0.0729427	0.000684293	0.688191	0.135968	0.000657559	0.771098	0.272	0.143377	0.370852
GE/BR	2137	0.703291	0.348854	0.866462	0.825802	0.511246	0.926612	0.904591	0.704973	0.962373	0.272	0.143377	0.370852
GE/BR	2218	0.734096	0.543513	0.839708	0.846661	0.703144	0.914979	0.916964	0.831251	0.954615	0.272	0.143377	0.370852
GE/BR	2245	0.0136393	0.000100222	0.404675	0.0269116	0.000303366	0.60323	0.0524127	0.000341979	0.708282	0.272	0.143377	0.370852
GE/BR	2290	0.104329	0.00033929	0.578836	0.188945	0.000729257	0.771715	0.317836	0.00197279	0.851948	0.272	0.143377	0.370852
GE/FU	1390	0.0509496	0.000155086	0.445564	0.0969591	0.000186261	0.640666	0.176778	0.000704361	0.775785	0.175	0.0506264	0.292942
GE/FU	1432	0.692795	0.397791	0.841164	0.818522	0.565207	0.915115	0.900206	0.724581	0.954373	0.175	0.0506264	0.292942
GE/FU	1435	0.557011	0.193312	0.781829	0.715487	0.269444	0.879973	0.83415	0.439228	0.931964	0.175	0.0506264	0.292942
GE/FU	1444	0.0758697	0.000268156	0.495461	0.141039	0.000375828	0.680845	0.247211	0.00112225	0.804608	0.175	0.0506264	0.292942
GE/FU	1660	0.907325	0.839981	0.946197	0.951411	0.916553	0.971309	0.975101	0.957266	0.985744	0.175	0.0506264	0.292942
GE/FU	1876	0.437802	0.0281543	0.715873	0.608988	0.0930255	0.830566	0.756983	0.177125	0.908602	0.175	0.0506264	0.292942
GE/FU	1912	0.0690046	0.000527102	0.562698	0.129101	0.00090615	0.733109	0.228679	0.00129091	0.847485	0.175	0.0506264	0.292942
GE/FU	2056	0.685918	0.372007	0.833898	0.813703	0.572235	0.904	0.897283	0.733199	0.950723	0.175	0.0506264	0.292942
GE/FU	2137	0.923967	0.864717	0.957485	0.960481	0.931688	0.977545	0.979842	0.964319	0.98875	0.175	0.0506264	0.292942
GE/FU	2218	0.081337	0.000394218	0.600194	0.150438	0.000395424	0.753941	0.261531	0.00107335	0.855236	0.175	0.0506264	0.292942
GE/FU	2245	0.295268	0.00415904	0.655535	0.455918	0.00775593	0.783068	0.626296	0.0114072	0.879104	0.175	0.0506264	0.292942
GE/FU	2290	0.799493	0.591067	0.895206	0.888576	0.749373	0.944009	0.941001	0.862622	0.970417	0.175	0.0506264	0.292942
MN/VI	1390	0.766104	0.563674	0.867482	0.867564	0.719119	0.931654	0.929086	0.82771	0.964277	0.111	0.0427114	0.18184
MN/VI	1432	0.740672	0.478371	0.866864	0.851018	0.659455	0.927381	0.919514	0.787265	0.961001	0.111	0.0427114	0.18184
MN/VI	1435	0.756422	0.527021	0.870438	0.861321	0.680047	0.931386	0.925495	0.817178	0.964534	0.111	0.0427114	0.18184
MN/VI	1444	0.755072	0.549548	0.862879	0.860446	0.701006	0.92572	0.924989	0.820083	0.960373	0.111	0.0427114	0.18184
MN/VI	1660	0.608211	0.219989	0.7882	0.756382	0.379275	0.883108	0.861296	0.57989	0.938081	0.111	0.0427114	0.18184
MN/VI	1876	0.682634	0.414576	0.821679	0.811388	0.628217	0.899678	0.895874	0.767429	0.950463	0.111	0.0427114	0.18184
MN/VI	1912	0.539637	0.198648	0.768673	0.700993	0.34512	0.869137	0.824216	0.458018	0.930678	0.111	0.0427114	0.18184
MN/VI	2056	0.795656	0.591899	0.900264	0.886201	0.719591	0.947659	0.939667	0.840266	0.972007	0.111	0.0427114	0.18184
MN/VI	2137	0.834824	0.683151	0.914575	0.909977	0.824951	0.954844	0.952867	0.897188	0.977677	0.111	0.0427114	0.18184
MN/VI	2218	0.488616	0.0988229	0.753306	0.65647	0.133704	0.85961	0.792613	0.344003	0.91741	0.111	0.0427114	0.18184
MN/VI	2245	0.699961	0.388214	0.842082	0.823502	0.62602	0.916824	0.903209	0.741317	0.954923	0.111	0.0427114	0.18184
MN/VI	2290	0.930964	0.887354	0.95683	0.964248	0.942222	0.977593	0.981799	0.96818	0.988844	0.111	0.0427114	0.18184
MN/SA	1390	0.905206	0.837963	0.948448	0.950245	0.909699	0.972957	0.974488	0.953341	0.985504	0.214	0.131724	0.276123
MN/SA	1432	0.876281	0.77898	0.93535	0.934062	0.883428	0.963776	0.965907	0.932828	0.982075	0.214	0.131724	0.276123
MN/SA	1435	0.896484	0.810376	0.944908	0.945417	0.90291	0.971493	0.971943	0.948831	0.985349	0.214	0.131724	0.276123
MN/SA	1444	0.923683	0.871076	0.957362	0.960328	0.932138	0.978929	0.979763	0.965939	0.989184	0.214	0.131724	0.276123
MN/SA	1660	7.73606e-05	6.66355e-05	0.416172	0.000154709	0.00036258	0.56824	0.000309371	0.000383371	0.722513	0.214	0.131724	0.276123
MN/SA	1876	0.785258	0.610635	0.889169	0.879714	0.73893	0.942956	0.936008	0.859899	0.970492	0.214	0.131724	0.276123
MN/SA	1912	0.734882	0.492487	0.86265	0.847184	0.656678	0.928962	0.917271	0.786214	0.961707	0.214	0.131724	0.276123
MN/SA	2056	0.81145	0.640066	0.906703	0.895912	0.763204	0.950215	0.945099	0.871164	0.973452	0.214	0.131724	0.276123
MN/SA	2137	0.79201	0.629012	0.883335	0.883935	0.771569	0.935891	0.938392	0.875893	0.969129	0.214	0.131724	0.276123
MN/SA	2218	0.679182	0.324209	0.873804	0.808944	0.439949	0.92944	0.894383	0.574581	0.962098	0.214	0.131724	0.276123
MN/SA	2245	0.911907	0.855595	0.948693	0.953924	0.919644	0.973471	0.976419	0.960621	0.9868	0.214	0.131724	0.276123
MN/SA	2290	0.95151	0.929385	0.969833	0.975153	0.964391	0.984441	0.98742	0.981723	0.992093	0.214	0.131724	0.276123
MN/OL	1390	0.845999	0.671344	0.909996	0.916576	0.820324	0.9534	0.956472	0.900651	0.975597	0.138	0.0571893	0.242872
MN/OL	1432	0.914122	0.835998	0.948184	0.955134	0.911638	0.974304	0.977052	0.955156	0.986538	0.138	0.0571893	0.242872
MN/OL	1435	0.920553	0.860246	0.95141	0.958634	0.923401	0.975243	0.97888	0.955512	0.987326	0.138	0.0571893	0.242872
MN/OL	1444	0.890039	0.802961	0.934337	0.941821	0.889906	0.96463	0.970039	0.944918	0.98192	0.138	0.0571893	0.242872
MN/OL	1660	0.317423	0.00693605	0.64044	0.481885	0.00929329	0.786749	0.650367	0.0606561	0.87995	0.138	0.0571893	0.242872
MN/OL	1876	0.782592	0.612969	0.868027	0.878038	0.753852	0.927549	0.935059	0.867169	0.963539	0.138	0.0571893	0.242872
MN/OL	1912	0.301535	0.00914701	0.632186	0.463353	0.0198169	0.765659	0.633276	0.0288279	0.867009	0.138	0.0571893	0.242872
MN/OL	2056	0.831801	0.615691	0.908023	0.908178	0.764797	0.951908	0.95188	0.878088	0.975456	0.138	0.0571893	0.242872
MN/OL	2137	0.839626	0.728815	0.901823	0.912822	0.846802	0.946625	0.954425	0.913643	0.971958	0.138	0.0571893	0.242872
MN/OL	2218	0.449435	0.0266163	0.733315	0.620152	0.0476015	0.845598	0.765548	0.101107	0.918062	0.138	0.0571893	0.242872
MN/OL	2245	0.89842	0.816408	0.935124	0.946492	0.901405	0.966517	0.972511	0.949142	0.983289	0.138	0.0571893	0.242872
MN/OL	2290	0.918402	0.851712	0.950718	0.957466	0.919962	0.974235	0.978271	0.960326	0.986822	0.138	0.0571893	0.242872
MN/BR	1390	0.414872	0.0271384	0.724706	0.586445	0.0679697	0.843213	0.739319	0.106109	0.915327	0.244	0.13753	0.327544
MN/BR	1432	0.0122538	0.000312919	0.453911	0.024211	0.000391395	0.589923	0.0472773	0.00059716	0.760105	0.244	0.13753	0.327544
MN/BR	1435	0.0511618	0.000203045	0.464981	0.0973433	0.000469511	0.629436	0.177416	0.00112355	0.80985	0.244	0.13753	0.327544
MN/BR	1444	0.0987553	0.000346235	0.556986	0.179758	0.000809224	0.703856	0.304738	0.00225954	0.815916	0.244	0.13753	0.327544
MN/BR	1660	0.736404	0.45953	0.872964	0.848195	0.65764	0.932286	0.917863	0.787803	0.964414	0.244	0.13753	0.327544
MN/BR	1876	0.279571	0.00837675	0.638652	0.436976	0.00817664	0.775049	0.608189	0.0270541	0.871981	0.244	0.13753	0.327544
MN/BR	1912	0.65519	0.312238	0.842419	0.79168	0.526236	0.902734	0.883729	0.687069	0.95326	0.244	0.13753	0.327544
MN/BR	2056	0.305357	0.00436125	0.744902	0.467852	0.00320374	0.846957	0.637464	0.015899	0.922397	0.244	0.13753	0.327544
MN/BR	2137	0.841349	0.701476	0.917843	0.91384	0.830754	0.958057	0.95498	0.906363	0.977909	0.244	0.13753	0.327544
MN/BR	2218	0.745342	0.521153	0.866671	0.854092	0.676152	0.93261	0.921305	0.805261	0.964894	0.244	0.13753	0.327544
MN/BR	2245	0.195518	0.00131223	0.612589	0.327085	0.00376488	0.76695	0.492937	0.00279257	0.879393	0.244	0.13753	0.327544
MN/BR	2290	0.380494	0.0351782	0.790383	0.551243	0.0683017	0.872415	0.710711	0.0846334	0.932483	0.244	0.13753	0.327544
MN/FU	1390	0.40767	0.0177769	0.727687	0.579212	0.0199882	0.84402	0.733546	0.0305513	0.916111	0.146	0.0492197	0.233487
MN/FU	1432	0.706494	0.401346	0.857925	0.828006	0.551979	0.923936	0.905912	0.713227	0.958973	0.146	0.0492197	0.233487
MN/FU	1435	0.638415	0.227946	0.828442	0.779308	0.37477	0.903473	0.875967	0.547617	0.949493	0.146	0.0492197	0.233487
MN/FU	1444	0.0648598	0.000228082	0.514616	0.121819	0.000349877	0.673688	0.21718	0.00163149	0.786842	0.146	0.0492197	0.233487
MN/FU	1660	0.879345	0.795475	0.929259	0.935799	0.885141	0.96336	0.966835	0.940918	0.981133	0.146	0.0492197	0.233487
MN/FU	1876	0.725897	0.453642	0.850933	0.841182	0.63729	0.924485	0.913741	0.786991	0.959389	0.146	0.0492197	0.233487
MN/FU	1912	0.262066	0.00212058	0.654392	0.415296	0.00179229	0.780438	0.586869	0.0103263	0.871875	0.146	0.0492197	0.233487
MN/FU	2056	0.809315	0.627463	0.905063	0.894609	0.750117	0.952222	0.944373	0.869779	0.975451	0.146	0.0492197	0.233487
MN/FU	2137	0.943047	0.902306	0.968523	0.970689	0.94921	0.983712	0.985127	0.973715	0.991688	0.146	0.0492197	0.233487
MN/FU	2218	0.0547343	0.000155192	0.530666	0.103788	0.000347781	0.701921	0.188058	0.000454734	0.83411	0.146	0.0492197	0.233487
MN/FU	2245	0.728082	0.475386	0.860374	0.842647	0.661109	0.92413	0.914605	0.785078	0.960171	0.146	0.0492197	0.233487
MN/FU	2290	0.909676	0.840919	0.947087	0.952702	0.919461	0.973341	0.975778	0.956266	0.986647	0.146	0.0492197	0.233487
VI/OL	1390	0.0240826	0.000110733	0.481918	0.0470326	0.000559281	0.652566	0.0898398	0.000730033	0.760281	0.059	0.0336212	0.0862041
VI/OL	1432	0.737515	0.440543	0.856061	0.848931	0.652032	0.921084	0.918294	0.786435	0.96009	0.059	0.0336212	0.0862041
VI/OL	1435	0.751276	0.488063	0.871219	0.857975	0.689399	0.930579	0.923559	0.804283	0.961853	0.059	0.0336212	0.0862041
VI/OL	1444	0.672882	0.304367	0.8193	0.804458	0.554177	0.906151	0.891634	0.681708	0.947483	0.059	0.0336212	0.0862041
VI/OL	1660	0.595649	0.207465	0.799293	0.746592	0.363127	0.885552	0.854913	0.497128	0.938811	0.059	0.0336212	0.0862041
VI/OL	1876	0.033044	6.20099e-05	0.457931	0.063974	0.000698884	0.60924	0.120255	0.000541047	0.772969	0.059	0.0336212	0.0862041
VI/OL	1912	0.582941	0.0882935	0.805216	0.736529	0.202949	0.8873	0.848277	0.312558	0.942819	0.059	0.0336212	0.0862041
VI/OL	2056	5.02894e-05	7.74419e-05	0.399008	0.000100574	0.000150614	0.558185	0.000201127	0.000418348	0.714745	0.059	0.0336212	0.0862041
VI/OL	2137	0.0247583	0.000190462	0.440471	0.0483203	0.000168087	0.614227	0.092186	0.00119674	0.732645	0.059	0.0336212	0.0862041
VI/OL	2218	0.267145	0.0010271	0.695138	0.421648	0.00162176	0.806825	0.593182	0.00798379	0.895728	0.059	0.0336212	0.0862041
VI/OL	2245	0.828888	0.703874	0.897009	0.90644	0.81463	0.944571	0.950924	0.903128	0.971814	0.059	0.0336212	0.0862041
VI/OL	2290	0.0110336	0.000132984	0.341288	0.0218264	0.000264963	0.503555	0.0427203	0.000692733	0.681171	0.059	0.0336212	0.0862041
VI/SA	1390	0.380886	0.0344714	0.680908	0.551654	0.0484882	0.802293	0.711053	0.120423	0.898335	0.1	0.0548741	0.140221
VI/SA	1432	0.42713	0.0580091	0.708978	0.598586	0.101163	0.822681	0.748894	0.20711	0.907001	0.1	0.0548741	0.140221
VI/SA	1435	0.547022	0.175492	0.762707	0.707193	0.304086	0.874401	0.828487	0.522688	0.928267	0.1	0.0548741	0.140221
VI/SA	1444	0.723445	0.475678	0.851735	0.839534	0.626855	0.921734	0.912768	0.779752	0.957787	0.1	0.0548741	0.140221
VI/SA	1660	0.707671	0.470657	0.843781	0.828814	0.61995	0.910336	0.906395	0.774442	0.95376	0.1	0.0548741	0.140221
VI/SA	1876	0.00815414	8.30221e-05	0.340352	0.0161764	0.000242216	0.515327	0.0318378	0.000504193	0.703137	0.1	0.0548741	0.140221
VI/SA	1912	0.00483726	7.83758e-05	0.358589	0.00962795	0.000129408	0.520724	0.0190723	0.000560549	0.673784	0.1	0.0548741	0.140221
VI/SA	2056	0.16583	0.000958519	0.522801	0.284484	0.000880554	0.70366	0.442954	0.00218064	0.848467	0.1	0.0548741	0.140221
VI/SA	2137	0.12621	0.000348816	0.581856	0.224132	0.000867004	0.712837	0.366189	0.00172315	0.833593	0.1	0.0548741	0.140221
VI/SA	2218	0.00298937	0.000135683	0.33106	0.00596091	0.000146627	0.471909	0.0118512	0.000567323	0.65857	0.1	0.0548741	0.140221
VI/SA	2245	0.797725	0.63764	0.888583	0.887483	0.773637	0.940697	0.940388	0.879717	0.968131	0.1	0.0548741	0.140221
VI/SA	2290	0.532751	0.114879	0.751198	0.695157	0.278054	0.856673	0.820168	0.401052	0.925976	0.1	0.0548741	0.140221
VI/BR	1390	0.670822	0.407109	0.833914	0.802984	0.57218	0.901203	0.890728	0.700041	0.949733	0.167	0.104194	0.232873
VI/BR	1432	0.802721	0.618714	0.89201	0.890566	0.765766	0.945948	0.942116	0.876989	0.971531	0.167	0.104194	0.232873
VI/BR	1435	0.792706	0.626795	0.880875	0.884368	0.756582	0.938438	0.938636	0.861898	0.968866	0.167	0.104194	0.232873
VI/BR	1444	0.767584	0.587312	0.861705	0.868512	0.733973	0.928965	0.92963	0.854409	0.961913	0.167	0.104194	0.232873
VI/BR	1660	0.200049	0.00065897	0.595662	0.333402	0.00422168	0.754679	0.500077	0.0038175	0.857699	0.167	0.104194	0.232873
VI/BR	1876	0.534303	0.109662	0.770571	0.696477	0.251069	0.867144	0.821086	0.418568	0.931539	0.167	0.104194	0.232873
VI/BR	1912	4.5171e-05	0.000183231	0.339743	9.0338e-05	0.000283152	0.501248	0.00018066	0.000316227	0.682743	0.167	0.104194	0.232873
VI/BR	2056	0.789479	0.628792	0.885415	0.882356	0.764073	0.93669	0.937502	0.869092	0.967654	0.167	0.104194	0.232873
VI/BR	2137	0.327141	0.0175096	0.665769	0.493001	0.0322966	0.78978	0.660416	0.0280788	0.881856	0.167	0.104194	0.232873
VI/BR	2218	0.303894	0.0119771	0.627313	0.466132	0.0091495	0.765577	0.635867	0.017525	0.866612	0.167	0.104194	0.232873
VI/BR	2245	0.287214	0.00113441	0.673376	0.446257	0.0058855	0.798055	0.61712	0.0117947	0.886599	0.167	0.104194	0.232873
VI/BR	2290	0.6335	0.29461	0.785723	0.775635	0.480217	0.885328	0.873642	0.624748	0.93609	0.167	0.104194	0.232873
VI/FU	1390	0.720065	0.47516	0.848637	0.837253	0.614424	0.916299	0.911418	0.770104	0.956804	0.079	0.0341621	0.114488
VI/FU	1432	0.0849467	0.000141853	0.494613	0.156591	0.000537928	0.655789	0.270781	0.000879833	0.786479	0.079	0.0341621	0.114488
VI/FU	1435	0.3748	0.016674	0.67536	0.545242	0.0389056	0.815537	0.705705	0.108219	0.904306	0.079	0.0341621	0.114488
VI/FU	1444	0.807228	0.66115	0.891726	0.893333	0.793935	0.941471	0.943662	0.89237	0.969582	0.079	0.0341621	0.114488
VI/FU	1660	0.767498	0.576832	0.870215	0.868457	0.72138	0.929451	0.929598	0.831862	0.964227	0.079	0.0341621	0.114488
VI/FU	1876	0.0215714	0.000158431	0.404447	0.0422319	0.000351354	0.570621	0.0810412	0.000598805	0.742742	0.079	0.0341621	0.114488
VI/FU	1912	0.459785	0.0552298	0.756413	0.629935	0.102989	0.861192	0.772957	0.212869	0.923782	0.079	0.0341621	0.114488
VI/FU	2056	0.00989525	0.000203484	0.380684	0.0195966	0.000267369	0.555856	0.0384399	0.00104903	0.734739	0.079	0.0341621	0.114488
VI/FU	2137	0.608926	0.259884	0.805321	0.756935	0.45603	0.888781	0.861654	0.615992	0.9367	0.079	0.0341621	0.114488
VI/FU	2218	0.753097	0.533382	0.874328	0.859162	0.67307	0.930468	0.924246	0.794526	0.965164	0.079	0.0341621	0.114488
VI/FU	2245	0.0343749	0.000161466	0.482532	0.0664651	0.000396975	0.606153	0.124646	0.00128498	0.742313	0.079	0.0341621	0.114488
VI/FU	2290	0.0716193	0.000224771	0.500031	0.133666	0.000602239	0.637454	0.235811	0.000410029	0.784558	0.079	0.0341621	0.114488
OL/SA	1390	0.406356	0.0993353	0.66908	0.577885	0.137993	0.782265	0.732481	0.284646	0.884849	0.073	0.0420052	0.101643
OL/SA	1432	0.112478	0.000136209	0.457519	0.202212	0.000930748	0.627605	0.3364	0.00166723	0.770261	0.073	0.0420052	0.101643
OL/SA	1435	0.0100078	6.09557e-05	0.3276	0.0198174	0.000300159	0.471803	0.0388645	0.000687591	0.648857	0.073	0.0420052	0.101643
OL/SA	1444	0.260041	0.00565885	0.571344	0.41275	0.0107183	0.733251	0.584322	0.0200753	0.839616	0.073	0.0420052	0.101643
OL/SA	1660	0.435273	0.0674294	0.686835	0.606537	0.113153	0.81664	0.755086	0.183961	0.898913	0.073	0.0420052	0.101643
OL/SA	1876	0.0686217	0.000329939	0.396878	0.12843	0.000309319	0.573691	0.227626	0.000652512	0.711458	0.073	0.0420052	0.101643
OL/SA	1912	0.570835	0.263236	0.745678	0.726792	0.46666	0.857752	0.841783	0.578751	0.922655	0.073	0.0420052	0.101643
OL/SA	2056	0.213112	0.00106648	0.610146	0.351348	0.00198339	0.734723	0.519996	0.00997572	0.848788	0.073	0.0420052	0.101643
OL/SA	2137	0.0905454	0.000113581	0.499373	0.166055	0.000309093	0.658704	0.284815	0.0012923	0.809998	0.073	0.0420052	0.101643
OL/SA	2218	0.272581	0.0271741	0.530309	0.428391	0.0478551	0.689887	0.599823	0.0965265	0.830198	0.073	0.0420052	0.101643
OL/SA	2245	0.115433	0.000667092	0.50016	0.206974	0.000667292	0.656792	0.342963	0.00132859	0.802241	0.073	0.0420052	0.101643
OL/SA	2290	0.550361	0.236412	0.732903	0.709978	0.370123	0.84531	0.830394	0.568562	0.9184	0.073	0.0420052	0.101643
OL/BR	1390	0.780752	0.620552	0.867322	0.876879	0.755827	0.926558	0.934401	0.847916	0.962776	0.185	0.116587	0.251503
OL/BR	1432	0.939629	0.901182	0.96071	0.968875	0.948011	0.979162	0.984192	0.974696	0.989508	0.185	0.116587	0.251503
OL/BR	1435	0.939226	0.901182	0.958597	0.968661	0.94701	0.979183	0.984081	0.974095	0.989506	0.185	0.116587	0.251503
OL/BR	1444	0.908721	0.85919	0.939022	0.952178	0.920362	0.968295	0.975503	0.958111	0.984183	0.185	0.116587	0.251503
OL/BR	1660	0.717841	0.401306	0.845425	0.835748	0.605884	0.912778	0.910526	0.733413	0.954342	0.185	0.116587	0.251503
OL/BR	1876	0.695575	0.38867	0.827988	0.820459	0.565771	0.90646	0.901376	0.720185	0.949351	0.185	0.116587	0.251503
OL/BR	1912	0.500814	0.118925	0.723762	0.66739	0.240144	0.848072	0.800521	0.371218	0.911647	0.185	0.116587	0.251503
OL/BR	2056	0.802196	0.670455	0.866268	0.890243	0.787362	0.931209	0.941935	0.895646	0.964323	0.185	0.116587	0.251503
OL/BR	2137	0.283838	0.0255031	0.55912	0.442171	0.0462652	0.730517	0.613202	0.0957749	0.833977	0.185	0.116587	0.251503
OL/BR	2218	0.657595	0.354906	0.808581	0.793433	0.499634	0.898822	0.88482	0.694195	0.945692	0.185	0.116587	0.251503
OL/BR	2245	0.848015	0.658351	0.913656	0.917758	0.81332	0.956959	0.957116	0.889872	0.977563	0.185	0.116587	0.251503
OL/BR	2290	0.746038	0.34261	0.883694	0.85455	0.560493	0.935515	0.921571	0.681421	0.966894	0.185	0.116587	0.251503
OL/FU	1390	0.82806	0.702673	0.890818	0.905944	0.827179	0.943439	0.950651	0.908237	0.970134	0.046	0.0249412	0.0709382
OL/FU	1432	0.79486	0.623364	0.881602	0.885707	0.752362	0.93775	0.93939	0.866114	0.966648	0.046	0.0249412	0.0709382
OL/FU	1435	0.876436	0.793823	0.921783	0.93415	0.881422	0.959193	0.965954	0.938023	0.978415	0.046	0.0249412	0.0709382
OL/FU	1444	0.931977	0.895752	0.951948	0.964791	0.946792	0.976437	0.98208	0.972379	0.988249	0.046	0.0249412	0.0709382
OL/FU	1660	0.923428	0.877126	0.95005	0.96019	0.936459	0.972776	0.979691	0.965627	0.986762	0.046	0.0249412	0.0709382
OL/FU	1876	0.119546	0.000404548	0.502984	0.213562	0.00104387	0.66812	0.351959	0.0030348	0.797434	0.046	0.0249412	0.0709382
OL/FU	1912	0.0132487	8.40801e-05	0.361042	0.026151	0.000144694	0.507529	0.0509692	0.000436065	0.689957	0.046	0.0249412	0.0709382
OL/FU	2056	0.0147898	0.000135643	0.38871	0.0291486	0.000130804	0.533331	0.056646	0.000575345	0.697168	0.046	0.0249412	0.0709382
OL/FU	2137	0.713895	0.503275	0.834286	0.833067	0.659106	0.906909	0.908933	0.784541	0.950464	0.046	0.0249412	0.0709382
OL/FU	2218	0.742612	0.573264	0.839168	0.852297	0.721871	0.91155	0.92026	0.836006	0.954719	0.046	0.0249412	0.0709382
OL/FU	2245	0.755904	0.541338	0.859665	0.860986	0.693098	0.923289	0.925301	0.827747	0.960013	0.046	0.0249412	0.0709382
OL/FU	2290	0.0372533	0.000180525	0.406015	0.0718307	0.000333236	0.596121	0.134034	0.000580339	0.781319	0.046	0.0249412	0.0709382
SA/BR	1390	0.890518	0.791179	0.942576	0.942089	0.882499	0.971058	0.970181	0.939037	0.984398	0.243	0.142731	0.335664
SA/BR	1432	0.915913	0.846675	0.956375	0.956111	0.920475	0.97692	0.977563	0.957861	0.988245	0.243	0.142731	0.335664
SA/BR	1435	0.922883	0.86642	0.955791	0.959895	0.923879	0.978825	0.979537	0.962582	0.988747	0.243	0.142731	0.335664
SA/BR	1444	0.936984	0.897309	0.963688	0.967467	0.945966	0.981751	0.983464	0.972101	0.991044	0.243	0.142731	0.335664
SA/BR	1660	0.803608	0.632269	0.896183	0.891112	0.770789	0.946253	0.942421	0.865731	0.9723	0.243	0.142731	0.335664
SA/BR	1876	0.573392	0.124227	0.818346	0.728861	0.261296	0.901619	0.843169	0.42174	0.947689	0.243	0.142731	0.335664
SA/BR	1912	0.00926	0.000110604	0.414262	0.0183501	0.000185663	0.568254	0.0360388	0.000622697	0.738168	0.243	0.142731	0.335664
SA/BR	2056	0.839873	0.719865	0.908084	0.912968	0.847874	0.954392	0.954504	0.912326	0.976209	0.243	0.142731	0.335664
SA/BR	2137	0.0747933	0.000249622	0.494561	0.139177	0.000224842	0.659283	0.244347	0.00128366	0.78159	0.243	0.142731	0.335664
SA/BR	2218	0.448702	0.058259	0.711253	0.619454	0.103529	0.830788	0.765016	0.188908	0.910359	0.243	0.142731	0.335664
SA/BR	2245	0.762314	0.571382	0.861816	0.865128	0.7367	0.928472	0.927688	0.852236	0.962201	0.243	0.142731	0.335664
SA/BR	2290	0.706095	0.567083	0.806462	0.827732	0.713698	0.89222	0.905748	0.828438	0.943503	0.243	0.142731	0.335664
SA/FU	1390	0.891899	0.825856	0.936357	0.942861	0.901126	0.966083	0.97059	0.951114	0.982585	0.146	0.0943928	0.180265
SA/FU	1432	0.610742	0.290048	0.79214	0.758336	0.40076	0.884815	0.862561	0.584643	0.937444	0.146	0.0943928	0.180265
SA/FU	1435	0.808911	0.64239	0.886502	0.894363	0.792708	0.9449	0.944236	0.889037	0.970802	0.146	0.0943928	0.180265
SA/FU	1444	0.938603	0.895415	0.966144	0.968329	0.946812	0.982806	0.98391	0.971832	0.991116	0.146	0.0943928	0.180265
SA/FU	1660	0.916827	0.87051	0.946711	0.956609	0.928731	0.972825	0.977823	0.964629	0.98648	0.146	0.0943928	0.180265
SA/FU	1876	0.00348114	0.000154392	0.382132	0.00693813	0.000110965	0.576647	0.0137807	0.00039713	0.709256	0.146	0.0943928	0.180265
SA/FU	1912	0.619985	0.301428	0.808707	0.765421	0.413568	0.887303	0.867125	0.620209	0.943119	0.146	0.0943928	0.180265
SA/FU	2056	0.112918	0.000355602	0.563772	0.202923	0.000427293	0.698966	0.337383	0.00183347	0.833714	0.146	0.0943928	0.180265
SA/FU	2137	0.722082	0.433392	0.858353	0.838615	0.622248	0.924024	0.912225	0.746492	0.962155	0.146	0.0943928	0.180265
SA/FU	2218	0.883839	0.793992	0.935881	0.938338	0.888025	0.968007	0.968188	0.939207	0.983069	0.146	0.0943928	0.180265
SA/FU	2245	0.750126	0.519505	0.863465	0.857225	0.683573	0.925392	0.923125	0.823105	0.962718	0.146	0.0943928	0.180265
SA/FU	2290	0.601682	0.205079	0.778393	0.751313	0.440548	0.879793	0.857999	0.604963	0.93644	0.146	0.0943928	0.180265
BR/FU	1390	0.000611745	0.00015292	0.377441	0.00122274	0.00023926	0.543051	0.0024425	0.000560791	0.674708	0.152	0.0943928	0.199092
BR/FU	1432	0.773262	0.532436	0.890177	0.872135	0.712115	0.938139	0.931701	0.825762	0.967614	0.152	0.0943928	0.199092
BR/FU	1435	0.657986	0.324804	0.838131	0.793717	0.463491	0.908675	0.884997	0.655308	0.952643	0.152	0.0943928	0.199092
BR/FU	1444	0.00583162	0.000145844	0.434085	0.0115956	0.000339254	0.581524	0.0229254	0.000479952	0.716363	0.152	0.0943928	0.199092
BR/FU	1660	0.567591	0.177177	0.778191	0.724157	0.324002	0.871182	0.840013	0.461573	0.936717	0.152	0.0943928	0.199092
BR/FU	1876	0.527479	0.0708772	0.786312	0.690653	0.168959	0.881743	0.817025	0.302125	0.93729	0.152	0.0943928	0.199092
BR/FU	1912	0.527483	0.0984492	0.755864	0.690657	0.234458	0.866588	0.817028	0.366642	0.924069	0.152	0.0943928	0.199092
BR/FU	2056	0.822003	0.693809	0.89457	0.902307	0.814782	0.944296	0.948645	0.898222	0.970652	0.152	0.0943928	0.199092
BR/FU	2137	0.836022	0.702672	0.912745	0.910689	0.816524	0.952648	0.953257	0.904907	0.975418	0.152	0.0943928	0.199092
BR/FU	2218	0.90025	0.844843	0.937156	0.947507	0.912977	0.968033	0.973046	0.954469	0.983359	0.152	0.0943928	0.199092
BR/FU	2245	0.332135	0.00589823	0.662848	0.49865	0.01812	0.786082	0.665466	0.0182494	0.892711	0.152	0.0943928	0.199092
BR/FU	2290	0.515316	0.141142	0.735805	0.680144	0.206533	0.844402	0.809626	0.375208	0.916891	0.152	0.0943928	0.199092

## Sheet: Predicted traits Glasshouse
Pairwise species	Trait	PST_0.25	CI_low_0.25	CI_upper_0.25	PST_0.5	CI_low_0.5	CI_upper_0.5	PST_0.75	CI_low_0.75	CI_upper_0.75	FST	CI_low_FST	CI_upper_FST
GEM/VIR	LMA g/m	0.553647	0.0829732	0.786757	0.712707	0.167739	0.878285	0.832258	0.312986	0.93973	0.13	0.0365378	0.21926
GEM/VIR	Thicknees mm	0.889271	0.80143	0.931259	0.941391	0.889301	0.96497	0.969811	0.942585	0.982143	0.13	0.0365378	0.21926
GEM/VIR	Solubles %	0.603402	0.0300355	0.835855	0.752652	0.0486605	0.919823	0.858872	0.212305	0.958247	0.13	0.0365378	0.21926
GEM/VIR	Hemicellulose %	0.858861	0.683605	0.923508	0.924072	0.802964	0.959119	0.960538	0.897692	0.979199	0.13	0.0365378	0.21926
GEM/VIR	Cellulose %	0.568238	0.0908552	0.785761	0.724684	0.19336	0.879921	0.840367	0.26983	0.93957	0.13	0.0365378	0.21926
GEM/VIR	Lignin %	0.599825	0.142471	0.806561	0.749863	0.212149	0.891744	0.857053	0.43162	0.94334	0.13	0.0365378	0.21926
GEM/OLE	LMA g/m	0.792745	0.550998	0.890549	0.884392	0.706433	0.945178	0.93865	0.82865	0.97009	0.162	0.0632711	0.276691
GEM/OLE	Thicknees mm	0.890145	0.802166	0.935953	0.94188	0.890029	0.965771	0.97007	0.941366	0.98284	0.162	0.0632711	0.276691
GEM/OLE	Solubles %	0.43635	0.0145331	0.763486	0.607581	0.0243809	0.863787	0.755895	0.0322759	0.931322	0.162	0.0632711	0.276691
GEM/OLE	Hemicellulose %	0.615303	0.178813	0.80882	0.761842	0.313359	0.898475	0.864824	0.532536	0.942886	0.162	0.0632711	0.276691
GEM/OLE	Cellulose %	0.696653	0.38314	0.838914	0.821209	0.515204	0.913272	0.901828	0.693587	0.955394	0.162	0.0632711	0.276691
GEM/OLE	Lignin %	0.413495	0.0224505	0.691939	0.585067	0.0783681	0.824107	0.738224	0.0818101	0.90761	0.162	0.0632711	0.276691
GEM/FUSI	LMA g/m	0.0333062	0.000125084	0.456111	0.0644653	0.000601595	0.598899	0.121122	0.000414864	0.763763	0.175	0.0506264	0.292942
GEM/FUSI	Thicknees mm	0.736389	0.463976	0.859149	0.848184	0.677417	0.922936	0.917857	0.791833	0.959863	0.175	0.0506264	0.292942
GEM/FUSI	Solubles %	0.397825	0.0080531	0.776759	0.569206	0.0166305	0.873707	0.72547	0.0173853	0.92975	0.175	0.0506264	0.292942
GEM/FUSI	Hemicellulose %	0.824309	0.627864	0.911933	0.903695	0.785127	0.953131	0.949411	0.886026	0.97668	0.175	0.0506264	0.292942
GEM/FUSI	Cellulose %	0.372432	0.00774779	0.781338	0.542733	0.0133438	0.87021	0.7036	0.014415	0.92935	0.175	0.0506264	0.292942
GEM/FUSI	Lignin %	0.342894	0.00458612	0.755816	0.510679	0.0153228	0.859236	0.676092	0.0213919	0.927331	0.175	0.0506264	0.292942
VIR/OLE	LMA g/m	0.72068	0.466791	0.848342	0.837669	0.61958	0.918153	0.911665	0.750986	0.95608	0.059	0.0336212	0.0862041
VIR/OLE	Thicknees mm	0.360865	0.00534962	0.692443	0.530347	0.0154212	0.810228	0.693107	0.0412118	0.905384	0.059	0.0336212	0.0862041
VIR/OLE	Solubles %	0.0557052	0.000263196	0.513175	0.105532	0.000385459	0.651419	0.190916	0.000751448	0.782765	0.059	0.0336212	0.0862041
VIR/OLE	Hemicellulose %	0.644606	0.277836	0.813845	0.783903	0.449698	0.897236	0.878863	0.605693	0.946627	0.059	0.0336212	0.0862041
VIR/OLE	Cellulose %	0.369298	0.0118921	0.657137	0.539397	0.0211044	0.809082	0.70079	0.0542453	0.889043	0.059	0.0336212	0.0862041
VIR/OLE	Lignin %	0.931674	0.897419	0.952471	0.964629	0.948902	0.974599	0.981996	0.973066	0.987875	0.059	0.0336212	0.0862041
VIR/FUSI	LMA g/m	0.50955	0.0473704	0.769059	0.675102	0.144075	0.871449	0.806043	0.244021	0.929505	0.079	0.0341621	0.114488
VIR/FUSI	Thicknees mm	0.342137	0.00887073	0.673754	0.509839	0.00861809	0.817497	0.675356	0.0357079	0.899209	0.079	0.0341621	0.114488
VIR/FUSI	Solubles %	0.00969501	7.76e-05	0.427878	0.0192038	0.000299015	0.579188	0.037684	0.000769004	0.715299	0.079	0.0341621	0.114488
VIR/FUSI	Hemicellulose %	0.0264104	0.00011849	0.303249	0.0514616	0.000269257	0.477027	0.0978858	0.000463779	0.659181	0.079	0.0341621	0.114488
VIR/FUSI	Cellulose %	0.878339	0.797741	0.920855	0.935229	0.889689	0.960086	0.966531	0.940983	0.979685	0.079	0.0341621	0.114488
VIR/FUSI	Lignin %	0.236911	0.00377973	0.568305	0.383069	0.00623258	0.723295	0.55394	0.0102201	0.841569	0.079	0.0341621	0.114488
OLE/FUSI	LMA g/m	0.800591	0.579332	0.89188	0.889254	0.730701	0.943766	0.941381	0.84633	0.970753	0.046	0.0249412	0.0709382
OLE/FUSI	Thicknees mm	0.542367	0.144583	0.771995	0.703292	0.281875	0.879862	0.825803	0.348509	0.935586	0.046	0.0249412	0.0709382
OLE/FUSI	Solubles %	0.00460821	0.000129473	0.345609	0.00917415	0.000177063	0.519366	0.0181815	0.00023507	0.630844	0.046	0.0249412	0.0709382
OLE/FUSI	Hemicellulose %	0.482703	0.189604	0.674349	0.651112	0.301547	0.815447	0.788695	0.461258	0.896368	0.046	0.0249412	0.0709382
OLE/FUSI	Cellulose %	0.911375	0.862317	0.942618	0.953633	0.924611	0.971369	0.976266	0.960409	0.985104	0.046	0.0249412	0.0709382
OLE/FUSI	Lignin %	0.797443	0.63876	0.880542	0.887308	0.793119	0.936378	0.94029	0.879055	0.966579	0.046	0.0249412	0.0709382

## Sheet: Q. oleoides wild
Pairwise species	Trait	PST_0.25	CI_low_0.25	CI_upper_0.25	PST_0.5	CI_low_0.5	CI_upper_0.5	PST_0.75	CI_low_0.75	CI_upper_0.75	FST	CI_low_FST	CI_upper_FST
MXvs CR	LMA.mean	0.399387	0.0121718	0.704284	0.570803	0.024689	0.824868	0.666099	0.0327894	0.871413	0.114	0.111665	0.172505
MXvs CR	thickness_dry.mean	0.898686	0.827681	0.937351	0.94664	0.911295	0.967575	0.963782	0.937969	0.978639	0.114	0.111665	0.172505
MXvs CR	solubles.mean	0.539954	0.0754877	0.809089	0.70126	0.133013	0.894149	0.778814	0.13003	0.924305	0.114	0.111665	0.172505
MXvs CR	hemicellulose.mean	0.428167	0.0111907	0.736967	0.599604	0.0173975	0.852275	0.691956	0.0366194	0.896793	0.114	0.111665	0.172505
MXvs CR	cellulose.mean	0.33926	0.00207987	0.726271	0.506638	0.00753965	0.855391	0.606355	0.00707708	0.896978	0.114	0.111665	0.172505
MXvs CR	lignin.mean	0.557326	0.0537289	0.80056	0.715748	0.110186	0.892153	0.790664	0.165146	0.92159	0.114	0.111665	0.172505
MX vs Be	LMA.mean	0.291528	0.00726975	0.618846	0.451447	0.0173466	0.759574	0.552466	0.019834	0.828801	0.024	0.023807	0.0398975
MX vs Be	thickness_dry.mean	0.665635	0.334042	0.822143	0.799256	0.455335	0.903971	0.856574	0.561155	0.932057	0.024	0.023807	0.0398975
MX vs Be	solubles.mean	0.0203448	0.000268404	0.449326	0.0398782	0.000252256	0.628496	0.058648	0.000459251	0.704406	0.024	0.023807	0.0398975
MX vs Be	hemicellulose.mean	0.399393	0.00722336	0.738392	0.570809	0.0158633	0.848922	0.666105	0.0144779	0.90229	0.024	0.023807	0.0398975
MX vs Be	cellulose.mean	0.562652	0.147272	0.779214	0.720125	0.280364	0.873532	0.794219	0.363482	0.908615	0.024	0.023807	0.0398975
MX vs Be	lignin.mean	0.804254	0.659283	0.886838	0.891509	0.780501	0.93966	0.924959	0.845804	0.958855	0.024	0.023807	0.0398975
MX vs HND	LMA.mean	0.911241	0.856212	0.945935	0.953559	0.919958	0.970546	0.968553	0.944829	0.979756	0.031	0.030282	0.040726
MX vs HND	thickness_dry.mean	0.956064	0.938604	0.969869	0.977538	0.968344	0.984164	0.984913	0.97868	0.989426	0.031	0.030282	0.040726
MX vs HND	solubles.mean	0.0853058	0.000409949	0.486604	0.157201	0.000670283	0.662171	0.218618	0.000548251	0.754189	0.031	0.030282	0.040726
MX vs HND	hemicellulose.mean	0.735296	0.527659	0.843007	0.847459	0.678605	0.916372	0.892858	0.771335	0.94441	0.031	0.030282	0.040726
MX vs HND	cellulose.mean	0.900118	0.820406	0.937541	0.947434	0.902761	0.969346	0.964331	0.932722	0.978354	0.031	0.030282	0.040726
MX vs HND	lignin.mean	0.925812	0.886385	0.950352	0.961477	0.9395	0.97475	0.973984	0.959896	0.983112	0.031	0.030282	0.040726
CR vs Be	LMA.mean	0.004874	9.40027e-05	0.302851	0.00970072	0.000193142	0.493522	0.0144808	0.000466024	0.595925	0.088	0.0859636	0.144195
CR vs Be	thickness_dry.mean	0.470131	0.146005	0.698963	0.639577	0.220327	0.806404	0.726909	0.291801	0.873129	0.088	0.0859636	0.144195
CR vs Be	solubles.mean	0.221338	0.00214313	0.616458	0.362451	0.00191453	0.746478	0.460265	0.00315941	0.802741	0.088	0.0859636	0.144195
CR vs Be	hemicellulose.mean	0.543111	0.156562	0.788558	0.703917	0.243092	0.87653	0.780997	0.338747	0.914169	0.088	0.0859636	0.144195
CR vs Be	cellulose.mean	0.00465829	5.69036e-05	0.336359	0.00927339	6.84e-05	0.477577	0.0138459	0.00011029	0.592407	0.088	0.0859636	0.144195
CR vs Be	lignin.mean	0.0552525	0.000194247	0.421504	0.104719	0.00021139	0.627915	0.149263	0.000344766	0.725314	0.088	0.0859636	0.144195
CR vs HND	LMA.mean	0.723418	0.434644	0.872675	0.839515	0.554451	0.931753	0.886963	0.668886	0.951517	0.071	0.0688756	0.113113
CR vs HND	thickness_dry.mean	0.0139067	0.000170018	0.436492	0.0274319	0.000205643	0.656912	0.0405912	0.000262259	0.749106	0.071	0.0688756	0.113113
CR vs HND	solubles.mean	0.341495	0.00370383	0.706737	0.509126	0.0072188	0.82287	0.608729	0.00891759	0.878879	0.071	0.0688756	0.113113
CR vs HND	hemicellulose.mean	0.137228	0.000399736	0.5421	0.241338	0.00110885	0.693747	0.323028	0.000671703	0.771838	0.071	0.0688756	0.113113
CR vs HND	cellulose.mean	0.42172	0.0231392	0.760929	0.593254	0.0223849	0.84837	0.686304	0.0616205	0.901513	0.071	0.0688756	0.113113
CR vs HND	lignin.mean	0.285647	0.00183483	0.720088	0.444364	0.00305719	0.831733	0.545373	0.00518435	0.873059	0.071	0.0688756	0.113113
Be vs HND	LMA.mean	0.748045	0.517853	0.866645	0.855865	0.682736	0.932387	0.89906	0.757016	0.954525	0.002	0.00168187	0.00575858
Be vs HND	thickness_dry.mean	0.794215	0.615641	0.886025	0.885306	0.76471	0.938082	0.920498	0.814633	0.960367	0.002	0.00168187	0.00575858
Be vs HND	solubles.mean	0.00434865	8.11764e-05	0.416292	0.00865965	0.000136254	0.611616	0.0129335	0.000669142	0.686528	0.002	0.00168187	0.00575858
Be vs HND	hemicellulose.mean	0.783759	0.542288	0.890741	0.878772	0.703376	0.943408	0.915778	0.789533	0.960175	0.002	0.00168187	0.00575858
Be vs HND	cellulose.mean	0.502574	0.136998	0.746283	0.668951	0.216085	0.847961	0.751925	0.304992	0.895433	0.002	0.00168187	0.00575858
Be vs HND	lignin.mean	0.206693	0.00148648	0.597999	0.342578	0.00270096	0.755131	0.438719	0.00459197	0.818088	0.002	0.00168187	0.00575858
